# Supplementary material for: Engineering Escherichia coli for the production of butyl octanoate from endogenous octanoyl-CoA
Source: PeerJ. 2019 Jul 1;7:e6971. doi: 10.7717/peerj.6971 (PMC6610577; doi:10.7717/peerj.6971)
Supplement: Supplemental Information 4 [file peerj-07-6971-s004.pdb]

MODEL     3223  456 -25672.417   145.5866     5.0000    25.0000   108.0000 -2180.0000     4.0000 -6817.6870     0.0000     0.0000     0.0000   279.9504     2.6768    19.1128   238.2590 -5011.1201 -4214.7466     0.0000  -204.0000 -8545.7486   473.3129
ATOM      1  H   MET     1      37.414  31.765  15.609  1.00  0.00
ATOM      2  N   MET     1      37.988  32.316  16.193  1.00  0.00
ATOM      3  CA  MET     1      38.514  33.546  15.609  1.00  0.00
ATOM      4  C   MET     1      37.383  34.474  15.176  1.00  0.00
ATOM      5  O   MET     1      36.603  34.123  14.294  1.00  0.00
ATOM      6  CB  MET     1      39.413  33.224  14.413  1.00  0.00
ATOM      7  CG  MET     1      39.969  34.496  13.773  1.00  0.00
ATOM      8  SD  MET     1      41.033  34.117  12.362  1.00  0.00
ATOM      9  CE  MET     1      39.757  33.723  11.152  1.00  0.00
ATOM     10  H   ALA     2      38.129  35.728  16.517  1.00  0.00
ATOM     11  N   ALA     2      37.398  35.632  15.860  1.00  0.00
ATOM     12  CA  ALA     2      36.485  36.669  15.705  1.00  0.00
ATOM     13  C   ALA     2      36.435  37.361  14.322  1.00  0.00
ATOM     14  O   ALA     2      35.353  37.616  13.799  1.00  0.00
ATOM     15  CB  ALA     2      36.786  37.691  16.795  1.00  0.00
ATOM     16  H   SER     3      38.566  37.241  14.210  1.00  0.00
ATOM     17  N   SER     3      37.730  37.605  13.833  1.00  0.00
ATOM     18  CA  SER     3      37.793  38.451  12.696  1.00  0.00
ATOM     19  C   SER     3      38.653  37.727  11.795  1.00  0.00
ATOM     20  O   SER     3      39.709  37.249  12.202  1.00  0.00
ATOM     21  CB  SER     3      38.377  39.838  12.972  1.00  0.00
ATOM     22  OG  SER     3      39.744  39.726  13.341  1.00  0.00
ATOM     23  H   PHE     4      37.389  38.120  10.450  1.00  0.00
ATOM     24  N   PHE     4      38.239  37.631  10.558  1.00  0.00
ATOM     25  CA  PHE     4      38.804  36.976   9.445  1.00  0.00
ATOM     26  C   PHE     4      40.202  37.532   8.997  1.00  0.00
ATOM     27  O   PHE     4      41.139  36.760   8.805  1.00  0.00
ATOM     28  CB  PHE     4      37.811  37.060   8.281  1.00  0.00
ATOM     29  CG  PHE     4      36.512  36.351   8.591  1.00  0.00
ATOM     30  CD1 PHE     4      35.413  37.067   9.060  1.00  0.00
ATOM     31  CD2 PHE     4      36.405  34.974   8.410  1.00  0.00
ATOM     32  CE1 PHE     4      34.216  36.412   9.345  1.00  0.00
ATOM     33  CE2 PHE     4      35.208  34.318   8.695  1.00  0.00
ATOM     34  CZ  PHE     4      34.115  35.037   9.162  1.00  0.00
ATOM     35  N   PRO     5      40.401  38.891   8.820  1.00  0.00
ATOM     36  CA  PRO     5      41.707  39.409   8.449  1.00  0.00
ATOM     37  C   PRO     5      42.509  39.338   9.741  1.00  0.00
ATOM     38  O   PRO     5      41.934  39.374  10.826  1.00  0.00
ATOM     39  CB  PRO     5      41.518  40.858   7.994  1.00  0.00
ATOM     40  CG  PRO     5      40.336  41.377   8.783  1.00  0.00
ATOM     41  CD  PRO     5      39.373  40.212   8.927  1.00  0.00
ATOM     42  N   PRO     6      43.913  39.236   9.815  1.00  0.00
ATOM     43  CA  PRO     6      44.585  39.357  11.062  1.00  0.00
ATOM     44  C   PRO     6      44.254  40.725  11.777  1.00  0.00
ATOM     45  O   PRO     6      44.267  41.774  11.136  1.00  0.00
ATOM     46  CB  PRO     6      46.066  39.272  10.689  1.00  0.00
ATOM     47  CG  PRO     6      46.111  38.484   9.399  1.00  0.00
ATOM     48  CD  PRO     6      44.942  38.969   8.560  1.00  0.00
ATOM     49  H   SER     7      43.812  39.735  13.299  1.00  0.00
ATOM     50  N   SER     7      43.989  40.665  13.019  1.00  0.00
ATOM     51  CA  SER     7      43.923  41.743  14.022  1.00  0.00
ATOM     52  C   SER     7      44.118  41.021  15.255  1.00  0.00
ATOM     53  O   SER     7      44.023  39.796  15.273  1.00  0.00
ATOM     54  CB  SER     7      42.594  42.501  14.069  1.00  0.00
ATOM     55  OG  SER     7      41.559  41.641  14.520  1.00  0.00
ATOM     56  H   LEU     8      44.597  42.700  16.375  1.00  0.00
ATOM     57  N   LEU     8      44.394  41.735  16.355  1.00  0.00
ATOM     58  CA  LEU     8      44.377  40.966  17.633  1.00  0.00
ATOM     59  C   LEU     8      42.928  40.576  17.888  1.00  0.00
ATOM     60  O   LEU     8      42.035  41.412  17.767  1.00  0.00
ATOM     61  CB  LEU     8      44.916  41.780  18.814  1.00  0.00
ATOM     62  CG  LEU     8      46.409  42.102  18.681  1.00  0.00
ATOM     63  CD1 LEU     8      46.853  43.018  19.819  1.00  0.00
ATOM     64  CD2 LEU     8      47.234  40.818  18.734  1.00  0.00
ATOM     65  H   VAL     9      43.513  38.739  18.413  1.00  0.00
ATOM     66  N   VAL     9      42.753  39.342  18.231  1.00  0.00
ATOM     67  CA  VAL     9      41.394  38.832  18.356  1.00  0.00
ATOM     68  C   VAL     9      41.313  38.042  19.747  1.00  0.00
ATOM     69  O   VAL     9      42.341  37.644  20.290  1.00  0.00
ATOM     70  CB  VAL     9      40.994  37.898  17.192  1.00  0.00
ATOM     71  CG1 VAL     9      41.051  38.647  15.861  1.00  0.00
ATOM     72  CG2 VAL     9      41.945  36.704  17.117  1.00  0.00
ATOM     73  H   PHE    10      39.459  38.430  19.624  1.00  0.00
ATOM     74  N   PHE    10      40.098  37.901  20.159  1.00  0.00
ATOM     75  CA  PHE    10      39.624  37.128  21.212  1.00  0.00
ATOM     76  C   PHE    10      38.543  36.302  20.659  1.00  0.00
ATOM     77  O   PHE    10      38.118  36.519  19.527  1.00  0.00
ATOM     78  CB  PHE    10      39.096  37.970  22.377  1.00  0.00
ATOM     79  CG  PHE    10      40.174  38.840  22.984  1.00  0.00
ATOM     80  CD1 PHE    10      40.351  40.150  22.546  1.00  0.00
ATOM     81  CD2 PHE    10      41.000  38.336  23.986  1.00  0.00
ATOM     82  CE1 PHE    10      41.345  40.951  23.106  1.00  0.00
ATOM     83  CE2 PHE    10      41.994  39.136  24.547  1.00  0.00
ATOM     84  CZ  PHE    10      42.166  40.443  24.106  1.00  0.00
ATOM     85  H   THR    11      38.567  35.247  22.445  1.00  0.00
ATOM     86  N   THR    11      38.136  35.346  21.562  1.00  0.00
ATOM     87  CA  THR    11      37.065  34.481  21.212  1.00  0.00
ATOM     88  C   THR    11      35.960  34.704  22.289  1.00  0.00
ATOM     89  O   THR    11      35.917  35.758  22.918  1.00  0.00
ATOM     90  CB  THR    11      37.466  32.993  21.180  1.00  0.00
ATOM     91  OG1 THR    11      37.780  32.567  22.499  1.00  0.00
ATOM     92  CG2 THR    11      38.684  32.765  20.288  1.00  0.00
ATOM     93  H   VAL    12      35.384  32.892  21.865  1.00  0.00
ATOM     94  N   VAL    12      35.156  33.679  22.417  1.00  0.00
ATOM     95  CA  VAL    12      34.048  33.626  23.248  1.00  0.00
ATOM     96  C   VAL    12      34.375  32.802  24.535  1.00  0.00
ATOM     97  O   VAL    12      35.038  31.769  24.455  1.00  0.00
ATOM     98  CB  VAL    12      32.833  33.010  22.518  1.00  0.00
ATOM     99  CG1 VAL    12      31.653  32.860  23.477  1.00  0.00
ATOM    100  CG2 VAL    12      32.402  33.904  21.356  1.00  0.00
ATOM    101  H   ARG    13      33.466  34.055  25.653  1.00  0.00
ATOM    102  N   ARG    13      33.954  33.196  25.645  1.00  0.00
ATOM    103  CA  ARG    13      34.145  32.436  26.951  1.00  0.00
ATOM    104  C   ARG    13      32.827  31.982  27.414  1.00  0.00
ATOM    105  O   ARG    13      31.831  32.673  27.212  1.00  0.00
ATOM    106  CB  ARG    13      34.807  33.305  28.023  1.00  0.00
ATOM    107  CG  ARG    13      33.866  34.403  28.520  1.00  0.00
ATOM    108  CD  ARG    13      34.452  35.105  29.744  1.00  0.00
ATOM    109  NE  ARG    13      33.392  35.865  30.439  1.00  0.00
ATOM    110  CZ  ARG    13      33.033  37.080  30.064  1.00  0.00
ATOM    111  NH1 ARG    13      32.083  37.724  30.712  1.00  0.00
ATOM    112  NH2 ARG    13      33.627  37.650  29.037  1.00  0.00
ATOM    113  H   ARG    14      33.572  30.315  28.206  1.00  0.00
ATOM    114  N   ARG    14      32.773  30.865  28.028  1.00  0.00
ATOM    115  CA  ARG    14      31.536  30.421  28.458  1.00  0.00
ATOM    116  C   ARG    14      31.377  30.818  29.896  1.00  0.00
ATOM    117  O   ARG    14      32.270  30.576  30.705  1.00  0.00
ATOM    118  CB  ARG    14      31.391  28.903  28.314  1.00  0.00
ATOM    119  CG  ARG    14      30.880  28.515  26.926  1.00  0.00
ATOM    120  CD  ARG    14      31.919  28.846  25.855  1.00  0.00
ATOM    121  NE  ARG    14      31.346  28.609  24.514  1.00  0.00
ATOM    122  CZ  ARG    14      31.855  29.153  23.423  1.00  0.00
ATOM    123  NH1 ARG    14      31.314  28.916  22.245  1.00  0.00
ATOM    124  NH2 ARG    14      32.909  29.936  23.513  1.00  0.00
ATOM    125  H   ASN    15      29.460  31.519  29.546  1.00  0.00
ATOM    126  N   ASN    15      30.188  31.443  30.209  1.00  0.00
ATOM    127  CA  ASN    15      29.989  32.026  31.604  1.00  0.00
ATOM    128  C   ASN    15      29.665  30.898  32.418  1.00  0.00
ATOM    129  O   ASN    15      30.137  30.798  33.548  1.00  0.00
ATOM    130  CB  ASN    15      28.876  33.075  31.689  1.00  0.00
ATOM    131  CG  ASN    15      29.307  34.390  31.049  1.00  0.00
ATOM    132  ND2 ASN    15      28.379  35.119  30.464  1.00  0.00
ATOM    133  OD1 ASN    15      30.474  34.754  31.080  1.00  0.00
ATOM    134  H   GLU    16      28.481  30.084  30.821  1.00  0.00
ATOM    135  N   GLU    16      28.806  30.019  31.751  1.00  0.00
ATOM    136  CA  GLU    16      28.374  28.885  32.586  1.00  0.00
ATOM    137  C   GLU    16      27.416  28.028  31.841  1.00  0.00
ATOM    138  O   GLU    16      26.536  28.541  31.154  1.00  0.00
ATOM    139  CB  GLU    16      27.735  29.381  33.886  1.00  0.00
ATOM    140  CG  GLU    16      27.315  28.216  34.783  1.00  0.00
ATOM    141  CD  GLU    16      26.669  28.722  36.068  1.00  0.00
ATOM    142  OE1 GLU    16      26.135  29.834  36.052  1.00  0.00
ATOM    143  OE2 GLU    16      26.713  27.990  37.064  1.00  0.00
ATOM    144  N   PRO    17      27.623  26.772  32.012  1.00  0.00
ATOM    145  CA  PRO    17      26.697  25.725  31.456  1.00  0.00
ATOM    146  C   PRO    17      25.804  25.102  32.500  1.00  0.00
ATOM    147  O   PRO    17      26.246  24.851  33.619  1.00  0.00
ATOM    148  CB  PRO    17      27.658  24.694  30.862  1.00  0.00
ATOM    149  CG  PRO    17      28.931  24.818  31.670  1.00  0.00
ATOM    150  CD  PRO    17      28.504  24.979  33.119  1.00  0.00
ATOM    151  H   THR    18      24.308  25.102  31.270  1.00  0.00
ATOM    152  N   THR    18      24.568  24.836  32.184  1.00  0.00
ATOM    153  CA  THR    18      23.593  24.203  33.037  1.00  0.00
ATOM    154  C   THR    18      22.770  23.205  32.387  1.00  0.00
ATOM    155  O   THR    18      22.387  23.379  31.232  1.00  0.00
ATOM    156  CB  THR    18      22.695  25.292  33.655  1.00  0.00
ATOM    157  OG1 THR    18      22.021  25.985  32.614  1.00  0.00
ATOM    158  CG2 THR    18      23.516  26.297  34.461  1.00  0.00
ATOM    159  H   LEU    19      22.765  21.933  33.991  1.00  0.00
ATOM    160  N   LEU    19      22.434  22.099  33.076  1.00  0.00
ATOM    161  CA  LEU    19      21.568  21.140  32.460  1.00  0.00
ATOM    162  C   LEU    19      20.218  21.491  32.990  1.00  0.00
ATOM    163  O   LEU    19      19.992  21.422  34.196  1.00  0.00
ATOM    164  CB  LEU    19      21.905  19.687  32.804  1.00  0.00
ATOM    165  CG  LEU    19      23.209  19.209  32.155  1.00  0.00
ATOM    166  CD1 LEU    19      23.522  17.779  32.590  1.00  0.00
ATOM    167  CD2 LEU    19      23.084  19.242  30.632  1.00  0.00
ATOM    168  H   VAL    20      19.499  21.891  31.127  1.00  0.00
ATOM    169  N   VAL    20      19.273  21.873  32.088  1.00  0.00
ATOM    170  CA  VAL    20      17.976  22.241  32.497  1.00  0.00
ATOM    171  C   VAL    20      17.079  21.080  32.455  1.00  0.00
ATOM    172  O   VAL    20      17.050  20.359  31.460  1.00  0.00
ATOM    173  CB  VAL    20      17.415  23.377  31.613  1.00  0.00
ATOM    174  CG1 VAL    20      15.975  23.702  32.008  1.00  0.00
ATOM    175  CG2 VAL    20      18.258  24.642  31.773  1.00  0.00
ATOM    176  H   LEU    21      16.354  21.467  34.350  1.00  0.00
ATOM    177  N   LEU    21      16.279  20.856  33.578  1.00  0.00
ATOM    178  CA  LEU    21      15.365  19.780  33.635  1.00  0.00
ATOM    179  C   LEU    21      13.955  20.358  33.575  1.00  0.00
ATOM    180  O   LEU    21      13.772  21.559  33.760  1.00  0.00
ATOM    181  CB  LEU    21      15.538  18.953  34.912  1.00  0.00
ATOM    182  CG  LEU    21      16.956  18.390  35.067  1.00  0.00
ATOM    183  CD1 LEU    21      17.094  17.672  36.408  1.00  0.00
ATOM    184  CD2 LEU    21      17.255  17.396  33.945  1.00  0.00
ATOM    185  N   PRO    22      13.013  19.436  33.318  1.00  0.00
ATOM    186  CA  PRO    22      11.612  19.959  33.383  1.00  0.00
ATOM    187  C   PRO    22      11.183  20.433  34.714  1.00  0.00
ATOM    188  O   PRO    22      11.643  19.916  35.730  1.00  0.00
ATOM    189  CB  PRO    22      10.793  18.746  32.938  1.00  0.00
ATOM    190  CG  PRO    22      11.752  17.880  32.151  1.00  0.00
ATOM    191  CD  PRO    22      13.111  18.036  32.811  1.00  0.00
ATOM    192  H   SER    23       9.839  21.720  33.820  1.00  0.00
ATOM    193  N   SER    23      10.241  21.474  34.687  1.00  0.00
ATOM    194  CA  SER    23       9.828  22.215  35.923  1.00  0.00
ATOM    195  C   SER    23       9.187  21.271  36.886  1.00  0.00
ATOM    196  O   SER    23       9.440  21.348  38.086  1.00  0.00
ATOM    197  CB  SER    23       8.860  23.351  35.586  1.00  0.00
ATOM    198  OG  SER    23       9.519  24.336  34.804  1.00  0.00
ATOM    199  H   LYS    24       8.213  20.296  35.425  1.00  0.00
ATOM    200  N   LYS    24       8.359  20.366  36.398  1.00  0.00
ATOM    201  CA  LYS    24       7.658  19.464  37.285  1.00  0.00
ATOM    202  C   LYS    24       7.917  18.104  36.797  1.00  0.00
ATOM    203  O   LYS    24       8.462  17.932  35.709  1.00  0.00
ATOM    204  CB  LYS    24       6.151  19.734  37.325  1.00  0.00
ATOM    205  CG  LYS    24       5.841  21.111  37.911  1.00  0.00
ATOM    206  CD  LYS    24       4.338  21.388  37.878  1.00  0.00
ATOM    207  CE  LYS    24       4.038  22.801  38.377  1.00  0.00
ATOM    208  NZ  LYS    24       2.570  23.037  38.378  1.00  0.00
ATOM    209  H   SER    25       7.051  17.358  38.459  1.00  0.00
ATOM    210  N   SER    25       7.511  17.132  37.615  1.00  0.00
ATOM    211  CA  SER    25       7.732  15.738  37.280  1.00  0.00
ATOM    212  C   SER    25       7.080  15.329  35.962  1.00  0.00
ATOM    213  O   SER    25       5.877  15.510  35.787  1.00  0.00
ATOM    214  CB  SER    25       7.207  14.856  38.415  1.00  0.00
ATOM    215  OG  SER    25       7.354  13.486  38.074  1.00  0.00
ATOM    216  H   THR    26       8.839  14.680  35.369  1.00  0.00
ATOM    217  N   THR    26       7.886  14.815  35.151  1.00  0.00
ATOM    218  CA  THR    26       7.386  14.401  33.841  1.00  0.00
ATOM    219  C   THR    26       7.249  12.960  33.869  1.00  0.00
ATOM    220  O   THR    26       8.030  12.280  34.531  1.00  0.00
ATOM    221  CB  THR    26       8.324  14.811  32.689  1.00  0.00
ATOM    222  OG1 THR    26       9.610  14.249  32.912  1.00  0.00
ATOM    223  CG2 THR    26       8.461  16.329  32.597  1.00  0.00
ATOM    224  N   PRO    27       6.200  12.528  33.095  1.00  0.00
ATOM    225  CA  PRO    27       5.834  11.139  33.014  1.00  0.00
ATOM    226  C   PRO    27       7.016  10.419  32.550  1.00  0.00
ATOM    227  O   PRO    27       7.703  10.882  31.641  1.00  0.00
ATOM    228  CB  PRO    27       4.697  11.053  31.993  1.00  0.00
ATOM    229  CG  PRO    27       4.851  12.276  31.116  1.00  0.00
ATOM    230  CD  PRO    27       6.334  12.401  30.812  1.00  0.00
ATOM    231  H   ARG    28       7.037   8.794  33.963  1.00  0.00
ATOM    232  N   ARG    28       7.384   9.187  33.127  1.00  0.00
ATOM    233  CA  ARG    28       8.413   8.436  32.338  1.00  0.00
ATOM    234  C   ARG    28       7.582   7.603  31.307  1.00  0.00
ATOM    235  O   ARG    28       7.473   6.386  31.442  1.00  0.00
ATOM    236  CB  ARG    28       9.281   7.503  33.187  1.00  0.00
ATOM    237  CG  ARG    28      10.151   8.285  34.172  1.00  0.00
ATOM    238  CD  ARG    28      11.053   7.340  34.964  1.00  0.00
ATOM    239  NE  ARG    28      11.920   8.120  35.872  1.00  0.00
ATOM    240  CZ  ARG    28      13.041   8.686  35.462  1.00  0.00
ATOM    241  NH1 ARG    28      13.787   9.374  36.304  1.00  0.00
ATOM    242  NH2 ARG    28      13.416   8.563  34.207  1.00  0.00
ATOM    243  H   GLU    29       7.349   9.293  30.002  1.00  0.00
ATOM    244  N   GLU    29       7.028   8.401  30.276  1.00  0.00
ATOM    245  CA  GLU    29       5.895   7.814  29.589  1.00  0.00
ATOM    246  C   GLU    29       6.448   6.605  28.841  1.00  0.00
ATOM    247  O   GLU    29       5.747   5.610  28.676  1.00  0.00
ATOM    248  CB  GLU    29       5.220   8.776  28.608  1.00  0.00
ATOM    249  CG  GLU    29       4.004   8.133  27.939  1.00  0.00
ATOM    250  CD  GLU    29       3.335   9.104  26.972  1.00  0.00
ATOM    251  OE1 GLU    29       2.446   8.670  26.235  1.00  0.00
ATOM    252  OE2 GLU    29       3.719  10.279  26.977  1.00  0.00
ATOM    253  H   LEU    30       8.029   7.360  27.787  1.00  0.00
ATOM    254  N   LEU    30       7.731   6.606  28.349  1.00  0.00
ATOM    255  CA  LEU    30       8.695   5.486  28.651  1.00  0.00
ATOM    256  C   LEU    30       9.923   5.621  27.724  1.00  0.00
ATOM    257  O   LEU    30      10.510   6.697  27.632  1.00  0.00
ATOM    258  CB  LEU    30       8.038   4.117  28.454  1.00  0.00
ATOM    259  CG  LEU    30       8.996   2.953  28.728  1.00  0.00
ATOM    260  CD1 LEU    30       9.473   2.993  30.179  1.00  0.00
ATOM    261  CD2 LEU    30       8.293   1.619  28.479  1.00  0.00
ATOM    262  H   LYS    31      10.235   3.698  27.418  1.00  0.00
ATOM    263  N   LYS    31      10.409   4.554  26.959  1.00  0.00
ATOM    264  CA  LYS    31      11.109   4.543  25.624  1.00  0.00
ATOM    265  C   LYS    31      10.064   4.847  24.555  1.00  0.00
ATOM    266  O   LYS    31       8.974   4.281  24.581  1.00  0.00
ATOM    267  CB  LYS    31      11.783   3.198  25.335  1.00  0.00
ATOM    268  CG  LYS    31      12.952   2.939  26.287  1.00  0.00
ATOM    269  CD  LYS    31      13.648   1.622  25.943  1.00  0.00
ATOM    270  CE  LYS    31      14.780   1.337  26.928  1.00  0.00
ATOM    271  NZ  LYS    31      15.451   0.058  26.574  1.00  0.00
ATOM    272  H   GLN    32      11.222   6.157  23.675  1.00  0.00
ATOM    273  N   GLN    32      10.350   5.696  23.635  1.00  0.00
ATOM    274  CA  GLN    32       9.462   5.985  22.569  1.00  0.00
ATOM    275  C   GLN    32      10.048   5.415  21.402  1.00  0.00
ATOM    276  O   GLN    32      11.186   5.734  21.065  1.00  0.00
ATOM    277  CB  GLN    32       9.241   7.486  22.367  1.00  0.00
ATOM    278  CG  GLN    32       8.778   8.165  23.656  1.00  0.00
ATOM    279  CD  GLN    32       7.450   7.587  24.134  1.00  0.00
ATOM    280  NE2 GLN    32       7.388   7.123  25.363  1.00  0.00
ATOM    281  OE1 GLN    32       6.475   7.557  23.396  1.00  0.00
ATOM    282  H   LEU    33       8.442   4.398  20.952  1.00  0.00
ATOM    283  N   LEU    33       9.379   4.560  20.688  1.00  0.00
ATOM    284  CA  LEU    33       9.923   3.855  19.553  1.00  0.00
ATOM    285  C   LEU    33      10.068   4.801  18.408  1.00  0.00
ATOM    286  O   LEU    33       9.119   5.503  18.064  1.00  0.00
ATOM    287  CB  LEU    33       9.027   2.680  19.151  1.00  0.00
ATOM    288  CG  LEU    33       9.601   1.865  17.987  1.00  0.00
ATOM    289  CD1 LEU    33      10.898   1.181  18.412  1.00  0.00
ATOM    290  CD2 LEU    33       8.603   0.795  17.548  1.00  0.00
ATOM    291  H   SER    34      12.170   4.309  18.192  1.00  0.00
ATOM    292  N   SER    34      11.366   4.754  17.831  1.00  0.00
ATOM    293  CA  SER    34      11.452   5.452  16.574  1.00  0.00
ATOM    294  C   SER    34      11.163   4.527  15.394  1.00  0.00
ATOM    295  O   SER    34      11.463   3.337  15.456  1.00  0.00
ATOM    296  CB  SER    34      12.838   6.078  16.416  1.00  0.00
ATOM    297  OG  SER    34      13.056   7.043  17.435  1.00  0.00
ATOM    298  H   ASP    35      10.371   6.066  14.379  1.00  0.00
ATOM    299  N   ASP    35      10.585   5.103  14.332  1.00  0.00
ATOM    300  CA  ASP    35      10.286   4.400  13.182  1.00  0.00
ATOM    301  C   ASP    35      11.286   4.536  12.132  1.00  0.00
ATOM    302  O   ASP    35      12.297   5.206  12.327  1.00  0.00
ATOM    303  CB  ASP    35       8.917   4.853  12.666  1.00  0.00
ATOM    304  CG  ASP    35       8.930   6.329  12.279  1.00  0.00
ATOM    305  OD1 ASP    35       9.291   6.628  11.136  1.00  0.00
ATOM    306  OD2 ASP    35       8.456   7.097  13.501  1.00  0.00
ATOM    307  H   ILE    36      10.291   3.459  10.747  1.00  0.00
ATOM    308  N   ILE    36      11.121   3.952  10.956  1.00  0.00
ATOM    309  CA  ILE    36      12.163   4.035   9.958  1.00  0.00
ATOM    310  C   ILE    36      12.588   5.400   9.504  1.00  0.00
ATOM    311  O   ILE    36      13.782   5.665   9.383  1.00  0.00
ATOM    312  CB  ILE    36      11.698   3.193   8.749  1.00  0.00
ATOM    313  CG1 ILE    36      11.490   1.731   9.164  1.00  0.00
ATOM    314  CG2 ILE    36      12.746   3.238   7.635  1.00  0.00
ATOM    315  CD1 ILE    36      10.791   0.931   8.071  1.00  0.00
ATOM    316  H   ASP    37      10.691   6.047   9.361  1.00  0.00
ATOM    317  N   ASP    37      11.635   6.308   9.245  1.00  0.00
ATOM    318  CA  ASP    37      11.944   7.633   8.814  1.00  0.00
ATOM    319  C   ASP    37      12.705   8.476   9.726  1.00  0.00
ATOM    320  O   ASP    37      13.602   9.197   9.296  1.00  0.00
ATOM    321  CB  ASP    37      10.615   8.307   8.461  1.00  0.00
ATOM    322  CG  ASP    37      10.803   9.796   8.184  1.00  0.00
ATOM    323  OD1 ASP    37       9.912  10.390   7.569  1.00  0.00
ATOM    324  OD2 ASP    37      12.143  10.178   8.789  1.00  0.00
ATOM    325  H   ASP    38      11.561   7.723  11.284  1.00  0.00
ATOM    326  N   ASP    38      12.289   8.330  11.009  1.00  0.00
ATOM    327  CA  ASP    38      12.978   9.123  12.022  1.00  0.00
ATOM    328  C   ASP    38      14.450   8.697  11.969  1.00  0.00
ATOM    329  O   ASP    38      15.337   9.547  11.940  1.00  0.00
ATOM    330  CB  ASP    38      12.420   8.907  13.432  1.00  0.00
ATOM    331  CG  ASP    38      11.042   9.545  13.588  1.00  0.00
ATOM    332  OD1 ASP    38      10.329   9.168  14.523  1.00  0.00
ATOM    333  OD2 ASP    38      10.907  10.553  12.459  1.00  0.00
ATOM    334  H   GLN    39      13.906   6.840  11.867  1.00  0.00
ATOM    335  N   GLN    39      14.684   7.441  11.950  1.00  0.00
ATOM    336  CA  GLN    39      16.052   6.854  12.043  1.00  0.00
ATOM    337  C   GLN    39      16.930   7.210  10.881  1.00  0.00
ATOM    338  O   GLN    39      18.110   7.499  11.066  1.00  0.00
ATOM    339  CB  GLN    39      15.938   5.333  12.169  1.00  0.00
ATOM    340  CG  GLN    39      15.374   4.922  13.529  1.00  0.00
ATOM    341  CD  GLN    39      15.174   3.412  13.606  1.00  0.00
ATOM    342  NE2 GLN    39      14.040   2.966  14.105  1.00  0.00
ATOM    343  OE1 GLN    39      16.040   2.642  13.216  1.00  0.00
ATOM    344  H   GLU    40      15.451   7.107   9.396  1.00  0.00
ATOM    345  N   GLU    40      16.411   7.221   9.599  1.00  0.00
ATOM    346  CA  GLU    40      17.315   7.411   8.545  1.00  0.00
ATOM    347  C   GLU    40      17.432   8.966   8.449  1.00  0.00
ATOM    348  O   GLU    40      16.826   9.576   7.570  1.00  0.00
ATOM    349  CB  GLU    40      16.853   6.834   7.204  1.00  0.00
ATOM    350  CG  GLU    40      16.755   5.309   7.254  1.00  0.00
ATOM    351  CD  GLU    40      16.236   4.751   5.933  1.00  0.00
ATOM    352  OE1 GLU    40      16.150   5.519   4.971  1.00  0.00
ATOM    353  OE2 GLU    40      15.926   3.555   5.894  1.00  0.00
ATOM    354  H   GLY    41      18.731   8.982   9.948  1.00  0.00
ATOM    355  N   GLY    41      18.188   9.521   9.324  1.00  0.00
ATOM    356  CA  GLY    41      18.248  10.930   9.397  1.00  0.00
ATOM    357  C   GLY    41      19.701  11.245   9.765  1.00  0.00
ATOM    358  O   GLY    41      20.482  10.333  10.024  1.00  0.00
ATOM    359  H   LEU    42      19.218  13.225   9.656  1.00  0.00
ATOM    360  N   LEU    42      19.947  12.569   9.764  1.00  0.00
ATOM    361  CA  LEU    42      21.308  13.042   9.927  1.00  0.00
ATOM    362  C   LEU    42      21.612  12.555  11.356  1.00  0.00
ATOM    363  O   LEU    42      20.811  12.768  12.263  1.00  0.00
ATOM    364  CB  LEU    42      21.491  14.559   9.839  1.00  0.00
ATOM    365  CG  LEU    42      21.218  15.111   8.435  1.00  0.00
ATOM    366  CD1 LEU    42      21.296  16.636   8.444  1.00  0.00
ATOM    367  CD2 LEU    42      22.251  14.573   7.446  1.00  0.00
ATOM    368  H   ARG    43      23.406  11.736  10.776  1.00  0.00
ATOM    369  N   ARG    43      22.764  11.925  11.501  1.00  0.00
ATOM    370  CA  ARG    43      23.077  11.491  12.871  1.00  0.00
ATOM    371  C   ARG    43      23.152  12.678  13.747  1.00  0.00
ATOM    372  O   ARG    43      22.845  12.588  14.934  1.00  0.00
ATOM    373  CB  ARG    43      24.397  10.717  12.923  1.00  0.00
ATOM    374  CG  ARG    43      24.273   9.345  12.258  1.00  0.00
ATOM    375  CD  ARG    43      25.583   8.568  12.373  1.00  0.00
ATOM    376  NE  ARG    43      25.457   7.270  11.676  1.00  0.00
ATOM    377  CZ  ARG    43      25.620   7.151  10.371  1.00  0.00
ATOM    378  NH1 ARG    43      25.499   5.975   9.789  1.00  0.00
ATOM    379  NH2 ARG    43      25.904   8.213   9.647  1.00  0.00
ATOM    380  H   PHE    44      23.429  13.864  12.103  1.00  0.00
ATOM    381  N   PHE    44      23.585  13.846  13.077  1.00  0.00
ATOM    382  CA  PHE    44      24.192  14.930  13.684  1.00  0.00
ATOM    383  C   PHE    44      22.960  15.689  14.332  1.00  0.00
ATOM    384  O   PHE    44      21.817  15.272  14.157  1.00  0.00
ATOM    385  CB  PHE    44      24.938  15.866  12.728  1.00  0.00
ATOM    386  CG  PHE    44      26.143  15.198  12.104  1.00  0.00
ATOM    387  CD1 PHE    44      26.025  14.529  10.888  1.00  0.00
ATOM    388  CD2 PHE    44      27.380  15.246  12.742  1.00  0.00
ATOM    389  CE1 PHE    44      27.137  13.913  10.314  1.00  0.00
ATOM    390  CE2 PHE    44      28.492  14.631  12.169  1.00  0.00
ATOM    391  CZ  PHE    44      28.369  13.965  10.956  1.00  0.00
ATOM    392  H   GLN    45      24.282  16.834  15.160  1.00  0.00
ATOM    393  N   GLN    45      23.312  16.732  15.011  1.00  0.00
ATOM    394  CA  GLN    45      22.422  17.709  15.535  1.00  0.00
ATOM    395  C   GLN    45      22.327  18.753  14.378  1.00  0.00
ATOM    396  O   GLN    45      23.350  19.171  13.839  1.00  0.00
ATOM    397  CB  GLN    45      22.908  18.389  16.817  1.00  0.00
ATOM    398  CG  GLN    45      22.906  17.422  18.001  1.00  0.00
ATOM    399  CD  GLN    45      23.394  18.110  19.272  1.00  0.00
ATOM    400  NE2 GLN    45      22.645  18.015  20.350  1.00  0.00
ATOM    401  OE1 GLN    45      24.448  18.730  19.286  1.00  0.00
ATOM    402  H   VAL    46      20.320  18.845  14.384  1.00  0.00
ATOM    403  N   VAL    46      21.135  19.210  13.963  1.00  0.00
ATOM    404  CA  VAL    46      21.008  20.207  12.938  1.00  0.00
ATOM    405  C   VAL    46      21.149  21.539  13.689  1.00  0.00
ATOM    406  O   VAL    46      20.515  21.734  14.723  1.00  0.00
ATOM    407  CB  VAL    46      19.665  20.168  12.175  1.00  0.00
ATOM    408  CG1 VAL    46      19.590  21.311  11.164  1.00  0.00
ATOM    409  CG2 VAL    46      19.518  18.846  11.423  1.00  0.00
ATOM    410  N   PRO    47      21.968  22.343  13.093  1.00  0.00
ATOM    411  CA  PRO    47      22.206  23.641  13.715  1.00  0.00
ATOM    412  C   PRO    47      21.477  24.846  13.262  1.00  0.00
ATOM    413  O   PRO    47      21.522  25.187  12.082  1.00  0.00
ATOM    414  CB  PRO    47      23.707  23.767  13.445  1.00  0.00
ATOM    415  CG  PRO    47      24.227  22.347  13.390  1.00  0.00
ATOM    416  CD  PRO    47      23.573  21.607  14.545  1.00  0.00
ATOM    417  H   VAL    48      20.733  25.227  14.973  1.00  0.00
ATOM    418  N   VAL    48      20.803  25.560  14.046  1.00  0.00
ATOM    419  CA  VAL    48      20.141  26.812  13.686  1.00  0.00
ATOM    420  C   VAL    48      20.455  28.044  14.453  1.00  0.00
ATOM    421  O   VAL    48      20.548  28.001  15.678  1.00  0.00
ATOM    422  CB  VAL    48      18.623  26.528  13.737  1.00  0.00
ATOM    423  CG1 VAL    48      18.245  25.446  12.726  1.00  0.00
ATOM    424  CG2 VAL    48      18.218  26.050  15.131  1.00  0.00
ATOM    425  H   ILE    49      20.493  29.275  12.837  1.00  0.00
ATOM    426  N   ILE    49      20.619  29.140  13.806  1.00  0.00
ATOM    427  CA  ILE    49      21.022  30.246  14.620  1.00  0.00
ATOM    428  C   ILE    49      20.105  31.309  14.347  1.00  0.00
ATOM    429  O   ILE    49      19.626  31.436  13.223  1.00  0.00
ATOM    430  CB  ILE    49      22.470  30.707  14.340  1.00  0.00
ATOM    431  CG1 ILE    49      22.906  31.755  15.370  1.00  0.00
ATOM    432  CG2 ILE    49      22.570  31.326  12.944  1.00  0.00
ATOM    433  CD1 ILE    49      24.420  31.934  15.384  1.00  0.00
ATOM    434  H   MET    50      20.302  31.888  16.331  1.00  0.00
ATOM    435  N   MET    50      19.861  32.132  15.482  1.00  0.00
ATOM    436  CA  MET    50      19.011  33.291  15.439  1.00  0.00
ATOM    437  C   MET    50      19.805  34.458  16.017  1.00  0.00
ATOM    438  O   MET    50      20.531  34.286  16.994  1.00  0.00
ATOM    439  CB  MET    50      17.719  33.092  16.235  1.00  0.00
ATOM    440  CG  MET    50      16.835  32.015  15.607  1.00  0.00
ATOM    441  SD  MET    50      15.344  31.728  16.586  1.00  0.00
ATOM    442  CE  MET    50      16.105  30.975  18.036  1.00  0.00
ATOM    443  H   PHE    51      19.072  35.746  14.632  1.00  0.00
ATOM    444  N   PHE    51      19.672  35.697  15.414  1.00  0.00
ATOM    445  CA  PHE    51      20.355  36.906  15.866  1.00  0.00
ATOM    446  C   PHE    51      19.341  37.912  16.163  1.00  0.00
ATOM    447  O   PHE    51      18.343  38.009  15.453  1.00  0.00
ATOM    448  CB  PHE    51      21.329  37.440  14.811  1.00  0.00
ATOM    449  CG  PHE    51      22.515  36.523  14.617  1.00  0.00
ATOM    450  CD1 PHE    51      22.480  35.521  13.650  1.00  0.00
ATOM    451  CD2 PHE    51      23.654  36.674  15.405  1.00  0.00
ATOM    452  CE1 PHE    51      23.575  34.676  13.472  1.00  0.00
ATOM    453  CE2 PHE    51      24.749  35.830  15.228  1.00  0.00
ATOM    454  CZ  PHE    51      24.708  34.832  14.262  1.00  0.00
ATOM    455  H   TYR    52      20.520  38.590  17.704  1.00  0.00
ATOM    456  N   TYR    52      19.645  38.675  17.255  1.00  0.00
ATOM    457  CA  TYR    52      18.638  39.662  17.785  1.00  0.00
ATOM    458  C   TYR    52      19.528  40.915  18.073  1.00  0.00
ATOM    459  O   TYR    52      20.737  40.785  18.249  1.00  0.00
ATOM    460  CB  TYR    52      17.920  39.225  19.066  1.00  0.00
ATOM    461  CG  TYR    52      17.162  37.926  18.884  1.00  0.00
ATOM    462  CD1 TYR    52      17.841  36.705  18.880  1.00  0.00
ATOM    463  CD2 TYR    52      15.777  37.936  18.717  1.00  0.00
ATOM    464  CE1 TYR    52      17.142  35.509  18.713  1.00  0.00
ATOM    465  CE2 TYR    52      15.076  36.740  18.549  1.00  0.00
ATOM    466  CZ  TYR    52      15.761  35.530  18.548  1.00  0.00
ATOM    467  OH  TYR    52      15.072  34.353  18.382  1.00  0.00
ATOM    468  H   LYS    53      17.908  42.057  17.824  1.00  0.00
ATOM    469  N   LYS    53      18.851  42.101  18.115  1.00  0.00
ATOM    470  CA  LYS    53      19.408  43.388  18.549  1.00  0.00
ATOM    471  C   LYS    53      18.807  43.611  19.962  1.00  0.00
ATOM    472  O   LYS    53      17.973  42.827  20.409  1.00  0.00
ATOM    473  CB  LYS    53      19.045  44.558  17.629  1.00  0.00
ATOM    474  CG  LYS    53      17.551  44.879  17.691  1.00  0.00
ATOM    475  CD  LYS    53      17.221  46.085  16.811  1.00  0.00
ATOM    476  CE  LYS    53      15.726  46.397  16.863  1.00  0.00
ATOM    477  NZ  LYS    53      15.322  46.715  18.258  1.00  0.00
ATOM    478  H   ARG    54      19.713  45.372  19.958  1.00  0.00
ATOM    479  N   ARG    54      19.296  44.676  20.519  1.00  0.00
ATOM    480  CA  ARG    54      19.237  44.865  21.962  1.00  0.00
ATOM    481  C   ARG    54      18.481  46.004  22.568  1.00  0.00
ATOM    482  O   ARG    54      18.821  47.162  22.336  1.00  0.00
ATOM    483  CB  ARG    54      20.702  44.914  22.404  1.00  0.00
ATOM    484  CG  ARG    54      20.832  44.904  23.927  1.00  0.00
ATOM    485  CD  ARG    54      20.719  46.320  24.489  1.00  0.00
ATOM    486  NE  ARG    54      21.002  46.307  25.940  1.00  0.00
ATOM    487  CZ  ARG    54      20.831  47.372  26.702  1.00  0.00
ATOM    488  NH1 ARG    54      21.095  47.317  27.992  1.00  0.00
ATOM    489  NH2 ARG    54      20.394  48.493  26.170  1.00  0.00
ATOM    490  H   LYS    55      17.397  44.740  23.519  1.00  0.00
ATOM    491  N   LYS    55      17.464  45.709  23.347  1.00  0.00
ATOM    492  CA  LYS    55      16.459  46.636  23.965  1.00  0.00
ATOM    493  C   LYS    55      15.488  46.143  25.029  1.00  0.00
ATOM    494  O   LYS    55      14.938  45.051  24.904  1.00  0.00
ATOM    495  CB  LYS    55      15.688  47.222  22.778  1.00  0.00
ATOM    496  CG  LYS    55      14.701  48.301  23.227  1.00  0.00
ATOM    497  CD  LYS    55      13.952  48.881  22.027  1.00  0.00
ATOM    498  CE  LYS    55      12.993  49.984  22.472  1.00  0.00
ATOM    499  NZ  LYS    55      12.247  50.512  21.299  1.00  0.00
ATOM    500  H   LEU    56      15.777  47.593  26.438  1.00  0.00
ATOM    501  N   LEU    56      15.228  46.861  26.066  1.00  0.00
ATOM    502  CA  LEU    56      13.930  46.500  26.737  1.00  0.00
ATOM    503  C   LEU    56      13.729  47.643  27.663  1.00  0.00
ATOM    504  O   LEU    56      14.699  48.241  28.123  1.00  0.00
ATOM    505  CB  LEU    56      13.959  45.187  27.523  1.00  0.00
ATOM    506  CG  LEU    56      12.559  44.684  27.893  1.00  0.00
ATOM    507  CD1 LEU    56      11.812  44.237  26.638  1.00  0.00
ATOM    508  CD2 LEU    56      12.659  43.499  28.852  1.00  0.00
ATOM    509  H   SER    57      11.715  47.473  27.477  1.00  0.00
ATOM    510  N   SER    57      12.407  47.975  27.970  1.00  0.00
ATOM    511  CA  SER    57      12.018  48.938  28.904  1.00  0.00
ATOM    512  C   SER    57      12.473  48.591  30.314  1.00  0.00
ATOM    513  O   SER    57      12.934  49.465  31.045  1.00  0.00
ATOM    514  CB  SER    57      10.497  49.101  28.874  1.00  0.00
ATOM    515  OG  SER    57      10.089  49.635  27.623  1.00  0.00
ATOM    516  H   MET    58      11.875  46.667  29.992  1.00  0.00
ATOM    517  N   MET    58      12.321  47.236  30.664  1.00  0.00
ATOM    518  CA  MET    58      12.789  46.616  31.964  1.00  0.00
ATOM    519  C   MET    58      14.308  46.610  31.891  1.00  0.00
ATOM    520  O   MET    58      14.972  46.361  32.895  1.00  0.00
ATOM    521  CB  MET    58      12.270  45.191  32.172  1.00  0.00
ATOM    522  CG  MET    58      10.768  45.179  32.454  1.00  0.00
ATOM    523  SD  MET    58      10.197  43.533  32.933  1.00  0.00
ATOM    524  CE  MET    58      10.333  42.716  31.332  1.00  0.00
ATOM    525  H   GLU    59      14.083  47.086  30.002  1.00  0.00
ATOM    526  N   GLU    59      14.740  46.890  30.712  1.00  0.00
ATOM    527  CA  GLU    59      16.167  46.930  30.396  1.00  0.00
ATOM    528  C   GLU    59      16.703  45.572  30.661  1.00  0.00
ATOM    529  O   GLU    59      17.884  45.425  30.966  1.00  0.00
ATOM    530  CB  GLU    59      16.925  47.967  31.230  1.00  0.00
ATOM    531  CG  GLU    59      16.528  49.393  30.847  1.00  0.00
ATOM    532  CD  GLU    59      17.224  50.414  31.741  1.00  0.00
ATOM    533  OE1 GLU    59      18.020  49.998  32.587  1.00  0.00
ATOM    534  OE2 GLU    59      16.955  51.608  31.570  1.00  0.00
ATOM    535  H   GLY    60      14.895  44.658  30.509  1.00  0.00
ATOM    536  N   GLY    60      15.874  44.541  30.551  1.00  0.00
ATOM    537  CA  GLY    60      16.421  43.228  30.490  1.00  0.00
ATOM    538  C   GLY    60      16.739  43.023  28.968  1.00  0.00
ATOM    539  O   GLY    60      16.121  43.660  28.117  1.00  0.00
ATOM    540  H   GLU    61      18.231  41.751  29.349  1.00  0.00
ATOM    541  N   GLU    61      17.661  42.163  28.657  1.00  0.00
ATOM    542  CA  GLU    61      17.849  41.811  27.319  1.00  0.00
ATOM    543  C   GLU    61      18.287  40.418  27.361  1.00  0.00
ATOM    544  O   GLU    61      19.400  40.135  27.798  1.00  0.00
ATOM    545  CB  GLU    61      18.892  42.669  26.598  1.00  0.00
ATOM    546  CG  GLU    61      20.279  42.503  27.219  1.00  0.00
ATOM    547  CD  GLU    61      20.298  43.010  28.657  1.00  0.00
ATOM    548  OE1 GLU    61      20.647  42.228  29.545  1.00  0.00
ATOM    549  OE2 GLU    61      19.962  44.183  28.860  1.00  0.00
ATOM    550  H   ASP    62      16.541  39.837  26.507  1.00  0.00
ATOM    551  N   ASP    62      17.388  39.501  26.886  1.00  0.00
ATOM    552  CA  ASP    62      17.625  38.126  26.914  1.00  0.00
ATOM    553  C   ASP    62      18.231  37.711  28.339  1.00  0.00
ATOM    554  O   ASP    62      19.320  37.146  28.404  1.00  0.00
ATOM    555  CB  ASP    62      18.582  37.709  25.794  1.00  0.00
ATOM    556  CG  ASP    62      17.956  37.924  24.419  1.00  0.00
ATOM    557  OD1 ASP    62      18.701  38.229  23.482  1.00  0.00
ATOM    558  OD2 ASP    62      16.465  37.687  24.585  1.00  0.00
ATOM    559  N   PRO    63      17.575  37.964  29.401  1.00  0.00
ATOM    560  CA  PRO    63      18.138  37.489  30.684  1.00  0.00
ATOM    561  C   PRO    63      18.192  35.965  30.711  1.00  0.00
ATOM    562  O   PRO    63      17.238  35.308  30.302  1.00  0.00
ATOM    563  CB  PRO    63      17.178  38.027  31.747  1.00  0.00
ATOM    564  CG  PRO    63      16.650  39.331  31.190  1.00  0.00
ATOM    565  CD  PRO    63      17.790  39.953  30.402  1.00  0.00
ATOM    566  H   VAL    64      20.009  36.053  31.521  1.00  0.00
ATOM    567  N   VAL    64      19.299  35.449  31.195  1.00  0.00
ATOM    568  CA  VAL    64      19.502  34.006  31.265  1.00  0.00
ATOM    569  C   VAL    64      18.505  33.343  32.209  1.00  0.00
ATOM    570  O   VAL    64      17.993  32.267  31.908  1.00  0.00
ATOM    571  CB  VAL    64      20.947  33.686  31.709  1.00  0.00
ATOM    572  CG1 VAL    64      21.105  32.191  31.983  1.00  0.00
ATOM    573  CG2 VAL    64      21.939  34.086  30.618  1.00  0.00
ATOM    574  H   LYS    65      18.678  34.861  33.504  1.00  0.00
ATOM    575  N   LYS    65      18.247  33.992  33.317  1.00  0.00
ATOM    576  CA  LYS    65      17.312  33.436  34.291  1.00  0.00
ATOM    577  C   LYS    65      15.960  33.266  33.685  1.00  0.00
ATOM    578  O   LYS    65      15.335  32.222  33.857  1.00  0.00
ATOM    579  CB  LYS    65      17.227  34.337  35.527  1.00  0.00
ATOM    580  CG  LYS    65      16.279  33.759  36.579  1.00  0.00
ATOM    581  CD  LYS    65      16.255  34.641  37.828  1.00  0.00
ATOM    582  CE  LYS    65      15.291  34.075  38.869  1.00  0.00
ATOM    583  NZ  LYS    65      15.289  34.938  40.081  1.00  0.00
ATOM    584  H   VAL    66      16.035  35.095  32.806  1.00  0.00
ATOM    585  N   VAL    66      15.485  34.289  32.955  1.00  0.00
ATOM    586  CA  VAL    66      14.175  34.220  32.380  1.00  0.00
ATOM    587  C   VAL    66      14.172  33.046  31.399  1.00  0.00
ATOM    588  O   VAL    66      13.240  32.244  31.401  1.00  0.00
ATOM    589  CB  VAL    66      13.773  35.521  31.650  1.00  0.00
ATOM    590  CG1 VAL    66      12.466  35.324  30.883  1.00  0.00
ATOM    591  CG2 VAL    66      13.577  36.656  32.655  1.00  0.00
ATOM    592  H   ILE    67      15.954  33.655  30.704  1.00  0.00
ATOM    593  N   ILE    67      15.210  33.010  30.628  1.00  0.00
ATOM    594  CA  ILE    67      15.274  31.952  29.599  1.00  0.00
ATOM    595  C   ILE    67      15.349  30.528  30.129  1.00  0.00
ATOM    596  O   ILE    67      14.685  29.638  29.602  1.00  0.00
ATOM    597  CB  ILE    67      16.481  32.242  28.680  1.00  0.00
ATOM    598  CG1 ILE    67      16.258  33.543  27.900  1.00  0.00
ATOM    599  CG2 ILE    67      16.673  31.101  27.679  1.00  0.00
ATOM    600  CD1 ILE    67      17.527  33.993  27.184  1.00  0.00
ATOM    601  H   ARG    68      16.692  31.168  31.556  1.00  0.00
ATOM    602  N   ARG    68      16.189  30.400  31.194  1.00  0.00
ATOM    603  CA  ARG    68      16.345  29.088  31.817  1.00  0.00
ATOM    604  C   ARG    68      15.039  28.637  32.394  1.00  0.00
ATOM    605  O   ARG    68      14.660  27.479  32.231  1.00  0.00
ATOM    606  CB  ARG    68      17.416  29.127  32.910  1.00  0.00
ATOM    607  CG  ARG    68      18.820  29.258  32.320  1.00  0.00
ATOM    608  CD  ARG    68      19.862  29.402  33.428  1.00  0.00
ATOM    609  NE  ARG    68      19.913  28.162  34.231  1.00  0.00
ATOM    610  CZ  ARG    68      20.582  28.084  35.367  1.00  0.00
ATOM    611  NH1 ARG    68      20.603  26.958  36.052  1.00  0.00
ATOM    612  NH2 ARG    68      21.232  29.136  35.817  1.00  0.00
ATOM    613  H   GLU    69      14.696  30.478  33.136  1.00  0.00
ATOM    614  N   GLU    69      14.368  29.551  33.053  1.00  0.00
ATOM    615  CA  GLU    69      13.049  29.169  33.700  1.00  0.00
ATOM    616  C   GLU    69      12.031  28.753  32.640  1.00  0.00
ATOM    617  O   GLU    69      11.323  27.765  32.820  1.00  0.00
ATOM    618  CB  GLU    69      12.498  30.333  34.529  1.00  0.00
ATOM    619  CG  GLU    69      13.351  30.588  35.772  1.00  0.00
ATOM    620  CD  GLU    69      12.855  31.812  36.533  1.00  0.00
ATOM    621  OE1 GLU    69      13.380  32.074  37.619  1.00  0.00
ATOM    622  OE2 GLU    69      11.950  32.482  36.022  1.00  0.00
ATOM    623  H   ALA    70      12.584  30.281  31.466  1.00  0.00
ATOM    624  N   ALA    70      11.982  29.504  31.558  1.00  0.00
ATOM    625  CA  ALA    70      11.044  29.196  30.482  1.00  0.00
ATOM    626  C   ALA    70      11.353  27.925  29.833  1.00  0.00
ATOM    627  O   ALA    70      10.447  27.157  29.518  1.00  0.00
ATOM    628  CB  ALA    70      11.050  30.326  29.460  1.00  0.00
ATOM    629  H   LEU    71      13.323  28.313  29.917  1.00  0.00
ATOM    630  N   LEU    71      12.622  27.680  29.630  1.00  0.00
ATOM    631  CA  LEU    71      13.017  26.410  28.952  1.00  0.00
ATOM    632  C   LEU    71      12.626  25.222  29.817  1.00  0.00
ATOM    633  O   LEU    71      12.136  24.220  29.302  1.00  0.00
ATOM    634  CB  LEU    71      14.523  26.384  28.677  1.00  0.00
ATOM    635  CG  LEU    71      14.981  25.088  27.998  1.00  0.00
ATOM    636  CD1 LEU    71      14.282  24.924  26.651  1.00  0.00
ATOM    637  CD2 LEU    71      16.491  25.118  27.766  1.00  0.00
ATOM    638  H   ALA    72      13.222  26.145  31.485  1.00  0.00
ATOM    639  N   ALA    72      12.826  25.328  31.097  1.00  0.00
ATOM    640  CA  ALA    72      12.457  24.224  31.980  1.00  0.00
ATOM    641  C   ALA    72      10.917  23.924  31.920  1.00  0.00
ATOM    642  O   ALA    72      10.517  22.763  31.884  1.00  0.00
ATOM    643  CB  ALA    72      12.877  24.545  33.410  1.00  0.00
ATOM    644  H   GLU    73      10.578  25.946  31.948  1.00  0.00
ATOM    645  N   GLU    73      10.172  25.047  31.909  1.00  0.00
ATOM    646  CA  GLU    73       8.719  24.923  31.831  1.00  0.00
ATOM    647  C   GLU    73       8.265  24.286  30.527  1.00  0.00
ATOM    648  O   GLU    73       7.395  23.418  30.536  1.00  0.00
ATOM    649  CB  GLU    73       8.073  26.301  31.997  1.00  0.00
ATOM    650  CG  GLU    73       8.216  26.818  33.429  1.00  0.00
ATOM    651  CD  GLU    73       7.558  28.185  33.584  1.00  0.00
ATOM    652  OE1 GLU    73       7.501  28.677  34.714  1.00  0.00
ATOM    653  OE2 GLU    73       7.114  28.731  32.568  1.00  0.00
ATOM    654  H   ALA    74       9.548  25.413  29.461  1.00  0.00
ATOM    655  N   ALA    74       8.856  24.712  29.412  1.00  0.00
ATOM    656  CA  ALA    74       8.496  24.152  28.112  1.00  0.00
ATOM    657  C   ALA    74       8.855  22.589  28.081  1.00  0.00
ATOM    658  O   ALA    74       8.110  21.797  27.508  1.00  0.00
ATOM    659  CB  ALA    74       9.220  24.881  26.987  1.00  0.00
ATOM    660  H   LEU    75      10.441  22.905  29.172  1.00  0.00
ATOM    661  N   LEU    75       9.912  22.240  28.670  1.00  0.00
ATOM    662  CA  LEU    75      10.360  20.881  28.624  1.00  0.00
ATOM    663  C   LEU    75       9.365  20.019  29.356  1.00  0.00
ATOM    664  O   LEU    75       9.084  18.902  28.926  1.00  0.00
ATOM    665  CB  LEU    75      11.748  20.728  29.252  1.00  0.00
ATOM    666  CG  LEU    75      12.852  21.395  28.424  1.00  0.00
ATOM    667  CD1 LEU    75      14.189  21.304  29.156  1.00  0.00
ATOM    668  CD2 LEU    75      12.987  20.702  27.069  1.00  0.00
ATOM    669  H   VAL    76       8.957  21.353  30.991  1.00  0.00
ATOM    670  N   VAL    76       8.752  20.502  30.535  1.00  0.00
ATOM    671  CA  VAL    76       7.686  19.597  31.107  1.00  0.00
ATOM    672  C   VAL    76       6.446  19.221  30.289  1.00  0.00
ATOM    673  O   VAL    76       5.994  18.080  30.345  1.00  0.00
ATOM    674  CB  VAL    76       7.263  20.261  32.436  1.00  0.00
ATOM    675  CG1 VAL    76       6.474  21.541  32.168  1.00  0.00
ATOM    676  CG2 VAL    76       6.385  19.311  33.249  1.00  0.00
ATOM    677  H   PHE    77       6.273  21.102  29.553  1.00  0.00
ATOM    678  N   PHE    77       5.874  20.201  29.495  1.00  0.00
ATOM    679  CA  PHE    77       4.745  19.978  28.598  1.00  0.00
ATOM    680  C   PHE    77       5.354  18.923  27.572  1.00  0.00
ATOM    681  O   PHE    77       4.762  17.870  27.346  1.00  0.00
ATOM    682  CB  PHE    77       4.259  21.220  27.845  1.00  0.00
ATOM    683  CG  PHE    77       3.770  22.299  28.785  1.00  0.00
ATOM    684  CD1 PHE    77       4.680  23.086  29.486  1.00  0.00
ATOM    685  CD2 PHE    77       2.404  22.514  28.955  1.00  0.00
ATOM    686  CE1 PHE    77       4.228  24.081  30.352  1.00  0.00
ATOM    687  CE2 PHE    77       1.952  23.508  29.821  1.00  0.00
ATOM    688  CZ  PHE    77       2.864  24.290  30.519  1.00  0.00
ATOM    689  H   TYR    78       6.906  20.067  27.552  1.00  0.00
ATOM    690  N   TYR    78       6.509  19.319  27.046  1.00  0.00
ATOM    691  CA  TYR    78       7.160  18.833  25.960  1.00  0.00
ATOM    692  C   TYR    78       8.514  18.223  26.235  1.00  0.00
ATOM    693  O   TYR    78       9.534  18.894  26.090  1.00  0.00
ATOM    694  CB  TYR    78       7.297  19.971  24.944  1.00  0.00
ATOM    695  CG  TYR    78       7.984  19.523  23.670  1.00  0.00
ATOM    696  CD1 TYR    78       7.537  19.975  22.427  1.00  0.00
ATOM    697  CD2 TYR    78       9.072  18.651  23.726  1.00  0.00
ATOM    698  CE1 TYR    78       8.170  19.561  21.254  1.00  0.00
ATOM    699  CE2 TYR    78       9.707  18.235  22.555  1.00  0.00
ATOM    700  CZ  TYR    78       9.254  18.692  21.322  1.00  0.00
ATOM    701  OH  TYR    78       9.878  18.283  20.169  1.00  0.00
ATOM    702  H   TYR    79       7.725  16.371  26.106  1.00  0.00
ATOM    703  N   TYR    79       8.389  16.869  26.642  1.00  0.00
ATOM    704  CA  TYR    79       9.108  16.176  27.712  1.00  0.00
ATOM    705  C   TYR    79      10.103  15.336  26.951  1.00  0.00
ATOM    706  O   TYR    79      11.215  15.116  27.425  1.00  0.00
ATOM    707  CB  TYR    79       8.232  15.278  28.593  1.00  0.00
ATOM    708  CG  TYR    79       7.356  14.352  27.774  1.00  0.00
ATOM    709  CD1 TYR    79       7.830  13.104  27.368  1.00  0.00
ATOM    710  CD2 TYR    79       6.063  14.739  27.418  1.00  0.00
ATOM    711  CE1 TYR    79       7.021  12.252  26.614  1.00  0.00
ATOM    712  CE2 TYR    79       5.252  13.889  26.664  1.00  0.00
ATOM    713  CZ  TYR    79       5.734  12.647  26.264  1.00  0.00
ATOM    714  OH  TYR    79       4.938  11.810  25.522  1.00  0.00
ATOM    715  N   PRO    80       9.773  14.822  25.724  1.00  0.00
ATOM    716  CA  PRO    80      10.671  13.980  24.882  1.00  0.00
ATOM    717  C   PRO    80      12.004  14.636  24.602  1.00  0.00
ATOM    718  O   PRO    80      13.006  13.947  24.427  1.00  0.00
ATOM    719  CB  PRO    80       9.867  13.788  23.595  1.00  0.00
ATOM    720  CG  PRO    80       8.906  14.955  23.543  1.00  0.00
ATOM    721  CD  PRO    80       8.462  15.208  24.974  1.00  0.00
ATOM    722  H   PHE    81      11.260  16.401  24.818  1.00  0.00
ATOM    723  N   PHE    81      12.101  15.961  24.549  1.00  0.00
ATOM    724  CA  PHE    81      13.195  16.748  24.182  1.00  0.00
ATOM    725  C   PHE    81      14.283  16.542  25.216  1.00  0.00
ATOM    726  O   PHE    81      15.457  16.447  24.866  1.00  0.00
ATOM    727  CB  PHE    81      12.829  18.234  24.095  1.00  0.00
ATOM    728  CG  PHE    81      13.573  18.939  22.984  1.00  0.00
ATOM    729  CD1 PHE    81      13.017  20.053  22.361  1.00  0.00
ATOM    730  CD2 PHE    81      14.822  18.477  22.575  1.00  0.00
ATOM    731  CE1 PHE    81      13.705  20.702  21.336  1.00  0.00
ATOM    732  CE2 PHE    81      15.511  19.125  21.550  1.00  0.00
ATOM    733  CZ  PHE    81      14.951  20.237  20.932  1.00  0.00
ATOM    734  H   ALA    82      12.898  16.626  26.666  1.00  0.00
ATOM    735  N   ALA    82      13.852  16.473  26.464  1.00  0.00
ATOM    736  CA  ALA    82      14.820  16.152  27.613  1.00  0.00
ATOM    737  C   ALA    82      15.586  14.833  27.528  1.00  0.00
ATOM    738  O   ALA    82      16.647  14.696  28.133  1.00  0.00
ATOM    739  CB  ALA    82      14.009  16.209  28.902  1.00  0.00
ATOM    740  H   GLY    83      14.411  14.131  26.157  1.00  0.00
ATOM    741  N   GLY    83      15.106  13.863  26.805  1.00  0.00
ATOM    742  CA  GLY    83      15.504  12.490  26.877  1.00  0.00
ATOM    743  C   GLY    83      16.774  12.299  26.057  1.00  0.00
ATOM    744  O   GLY    83      17.309  13.264  25.516  1.00  0.00
ATOM    745  H   ARG    84      16.643  10.304  26.345  1.00  0.00
ATOM    746  N   ARG    84      17.237  11.002  25.978  1.00  0.00
ATOM    747  CA  ARG    84      18.462  10.630  25.422  1.00  0.00
ATOM    748  C   ARG    84      18.172   9.455  24.515  1.00  0.00
ATOM    749  O   ARG    84      17.292   8.650  24.811  1.00  0.00
ATOM    750  CB  ARG    84      19.500  10.236  26.476  1.00  0.00
ATOM    751  CG  ARG    84      19.868  11.418  27.374  1.00  0.00
ATOM    752  CD  ARG    84      20.934  11.012  28.390  1.00  0.00
ATOM    753  NE  ARG    84      20.357  10.068  29.370  1.00  0.00
ATOM    754  CZ  ARG    84      21.094   9.461  30.283  1.00  0.00
ATOM    755  NH1 ARG    84      20.540   8.626  31.140  1.00  0.00
ATOM    756  NH2 ARG    84      22.388   9.691  30.338  1.00  0.00
ATOM    757  H   LEU    85      19.594  10.048  23.231  1.00  0.00
ATOM    758  N   LEU    85      18.918   9.352  23.412  1.00  0.00
ATOM    759  CA  LEU    85      18.766   8.243  22.474  1.00  0.00
ATOM    760  C   LEU    85      19.310   6.958  23.062  1.00  0.00
ATOM    761  O   LEU    85      20.356   6.970  23.707  1.00  0.00
ATOM    762  CB  LEU    85      19.480   8.560  21.157  1.00  0.00
ATOM    763  CG  LEU    85      18.848   9.738  20.407  1.00  0.00
ATOM    764  CD1 LEU    85      19.665  10.068  19.160  1.00  0.00
ATOM    765  CD2 LEU    85      17.423   9.389  19.981  1.00  0.00
ATOM    766  H   ILE    86      17.791   5.905  22.286  1.00  0.00
ATOM    767  N   ILE    86      18.608   5.846  22.838  1.00  0.00
ATOM    768  CA  ILE    86      18.993   4.616  23.350  1.00  0.00
ATOM    769  C   ILE    86      18.756   3.548  22.227  1.00  0.00
ATOM    770  O   ILE    86      17.823   3.680  21.439  1.00  0.00
ATOM    771  CB  ILE    86      18.209   4.231  24.625  1.00  0.00
ATOM    772  CG1 ILE    86      18.824   2.985  25.274  1.00  0.00
ATOM    773  CG2 ILE    86      16.749   3.930  24.281  1.00  0.00
ATOM    774  CD1 ILE    86      18.208   2.701  26.640  1.00  0.00
ATOM    775  H   GLU    87      20.232   2.468  22.861  1.00  0.00
ATOM    776  N   GLU    87      19.577   2.465  22.122  1.00  0.00
ATOM    777  CA  GLU    87      19.611   1.437  21.190  1.00  0.00
ATOM    778  C   GLU    87      19.029   0.207  21.885  1.00  0.00
ATOM    779  O   GLU    87      19.738  -0.481  22.616  1.00  0.00
ATOM    780  CB  GLU    87      21.026   1.136  20.686  1.00  0.00
ATOM    781  CG  GLU    87      21.009   0.133  19.533  1.00  0.00
ATOM    782  CD  GLU    87      22.426  -0.208  19.085  1.00  0.00
ATOM    783  OE1 GLU    87      23.368   0.321  19.681  1.00  0.00
ATOM    784  OE2 GLU    87      22.559  -1.000  18.144  1.00  0.00
ATOM    785  H   GLY    88      17.185   0.485  20.986  1.00  0.00
ATOM    786  N   GLY    88      17.697  -0.062  21.628  1.00  0.00
ATOM    787  CA  GLY    88      17.060  -1.127  22.284  1.00  0.00
ATOM    788  C   GLY    88      17.583  -2.556  21.949  1.00  0.00
ATOM    789  O   GLY    88      18.417  -2.715  21.061  1.00  0.00
ATOM    790  N   PRO    89      17.105  -3.595  22.634  1.00  0.00
ATOM    791  CA  PRO    89      17.563  -4.996  22.375  1.00  0.00
ATOM    792  C   PRO    89      17.532  -5.412  20.904  1.00  0.00
ATOM    793  O   PRO    89      18.382  -6.182  20.463  1.00  0.00
ATOM    794  CB  PRO    89      16.580  -5.823  23.205  1.00  0.00
ATOM    795  CG  PRO    89      16.170  -4.928  24.354  1.00  0.00
ATOM    796  CD  PRO    89      16.048  -3.526  23.782  1.00  0.00
ATOM    797  H   ASN    90      15.824  -4.272  20.719  1.00  0.00
ATOM    798  N   ASN    90      16.461  -4.812  20.193  1.00  0.00
ATOM    799  CA  ASN    90      16.271  -4.943  18.812  1.00  0.00
ATOM    800  C   ASN    90      17.362  -4.315  18.057  1.00  0.00
ATOM    801  O   ASN    90      17.552  -4.617  16.881  1.00  0.00
ATOM    802  CB  ASN    90      14.926  -4.336  18.400  1.00  0.00
ATOM    803  CG  ASN    90      13.762  -5.190  18.890  1.00  0.00
ATOM    804  ND2 ASN    90      12.625  -4.580  19.156  1.00  0.00
ATOM    805  OD1 ASN    90      13.882  -6.399  19.030  1.00  0.00
ATOM    806  H   ARG    91      17.837  -3.523  19.744  1.00  0.00
ATOM    807  N   ARG    91      18.037  -3.467  18.779  1.00  0.00
ATOM    808  CA  ARG    91      19.041  -2.471  18.297  1.00  0.00
ATOM    809  C   ARG    91      18.501  -1.404  17.434  1.00  0.00
ATOM    810  O   ARG    91      19.254  -0.755  16.711  1.00  0.00
ATOM    811  CB  ARG    91      20.150  -3.229  17.563  1.00  0.00
ATOM    812  CG  ARG    91      20.949  -4.120  18.514  1.00  0.00
ATOM    813  CD  ARG    91      22.056  -4.858  17.763  1.00  0.00
ATOM    814  NE  ARG    91      23.143  -3.915  17.423  1.00  0.00
ATOM    815  CZ  ARG    91      24.008  -3.482  18.322  1.00  0.00
ATOM    816  NH1 ARG    91      24.963  -2.641  17.977  1.00  0.00
ATOM    817  NH2 ARG    91      23.916  -3.891  19.569  1.00  0.00
ATOM    818  H   LYS    92      16.583  -1.891  17.992  1.00  0.00
ATOM    819  N   LYS    92      17.215  -1.271  17.556  1.00  0.00
ATOM    820  CA  LYS    92      16.683   0.028  16.931  1.00  0.00
ATOM    821  C   LYS    92      16.777   1.242  17.958  1.00  0.00
ATOM    822  O   LYS    92      16.663   1.039  19.165  1.00  0.00
ATOM    823  CB  LYS    92      15.235  -0.162  16.469  1.00  0.00
ATOM    824  CG  LYS    92      15.134  -1.197  15.348  1.00  0.00
ATOM    825  CD  LYS    92      13.691  -1.326  14.859  1.00  0.00
ATOM    826  CE  LYS    92      13.587  -2.376  13.754  1.00  0.00
ATOM    827  NZ  LYS    92      12.179  -2.488  13.292  1.00  0.00
ATOM    828  H   LEU    93      17.079   2.411  16.445  1.00  0.00
ATOM    829  N   LEU    93      16.961   2.358  17.423  1.00  0.00
ATOM    830  CA  LEU    93      17.001   3.549  18.192  1.00  0.00
ATOM    831  C   LEU    93      15.605   4.065  18.662  1.00  0.00
ATOM    832  O   LEU    93      14.643   4.025  17.898  1.00  0.00
ATOM    833  CB  LEU    93      17.709   4.629  17.369  1.00  0.00
ATOM    834  CG  LEU    93      17.973   5.909  18.170  1.00  0.00
ATOM    835  CD1 LEU    93      18.969   5.631  19.294  1.00  0.00
ATOM    836  CD2 LEU    93      18.551   6.992  17.260  1.00  0.00
ATOM    837  H   MET    94      16.382   4.537  20.377  1.00  0.00
ATOM    838  N   MET    94      15.520   4.541  19.896  1.00  0.00
ATOM    839  CA  MET    94      14.369   5.031  20.546  1.00  0.00
ATOM    840  C   MET    94      14.845   6.195  21.449  1.00  0.00
ATOM    841  O   MET    94      16.045   6.374  21.642  1.00  0.00
ATOM    842  CB  MET    94      13.668   3.966  21.393  1.00  0.00
ATOM    843  CG  MET    94      13.136   2.825  20.527  1.00  0.00
ATOM    844  SD  MET    94      12.413   1.511  21.535  1.00  0.00
ATOM    845  CE  MET    94      13.933   0.779  22.167  1.00  0.00
ATOM    846  H   VAL    95      12.842   6.755  21.730  1.00  0.00
ATOM    847  N   VAL    95      13.798   6.889  21.933  1.00  0.00
ATOM    848  CA  VAL    95      14.183   7.928  22.846  1.00  0.00
ATOM    849  C   VAL    95      13.760   7.546  24.233  1.00  0.00
ATOM    850  O   VAL    95      12.622   7.131  24.437  1.00  0.00
ATOM    851  CB  VAL    95      13.564   9.290  22.458  1.00  0.00
ATOM    852  CG1 VAL    95      13.946  10.362  23.478  1.00  0.00
ATOM    853  CG2 VAL    95      14.065   9.729  21.083  1.00  0.00
ATOM    854  H   ASP    96      15.507   8.116  25.036  1.00  0.00
ATOM    855  N   ASP    96      14.651   7.674  25.252  1.00  0.00
ATOM    856  CA  ASP    96      14.422   7.223  26.566  1.00  0.00
ATOM    857  C   ASP    96      14.092   8.454  27.213  1.00  0.00
ATOM    858  O   ASP    96      14.941   9.335  27.332  1.00  0.00
ATOM    859  CB  ASP    96      15.619   6.569  27.262  1.00  0.00
ATOM    860  CG  ASP    96      15.236   6.026  28.636  1.00  0.00
ATOM    861  OD1 ASP    96      16.009   5.235  29.185  1.00  0.00
ATOM    862  OD2 ASP    96      13.898   6.655  28.986  1.00  0.00
ATOM    863  H   CYS    97      12.165   7.837  27.524  1.00  0.00
ATOM    864  N   CYS    97      12.820   8.561  27.669  1.00  0.00
ATOM    865  CA  CYS    97      12.425   9.710  28.360  1.00  0.00
ATOM    866  C   CYS    97      12.860   9.828  29.794  1.00  0.00
ATOM    867  O   CYS    97      12.027   9.784  30.696  1.00  0.00
ATOM    868  CB  CYS    97      10.900   9.784  28.270  1.00  0.00
ATOM    869  SG  CYS    97      10.324   9.831  26.555  1.00  0.00
ATOM    870  H   THR    98      14.784  10.082  29.155  1.00  0.00
ATOM    871  N   THR    98      14.197   9.985  29.943  1.00  0.00
ATOM    872  CA  THR    98      14.788  10.016  31.284  1.00  0.00
ATOM    873  C   THR    98      14.590  11.242  32.035  1.00  0.00
ATOM    874  O   THR    98      14.771  11.255  33.251  1.00  0.00
ATOM    875  CB  THR    98      16.296   9.726  31.151  1.00  0.00
ATOM    876  OG1 THR    98      16.894  10.732  30.344  1.00  0.00
ATOM    877  CG2 THR    98      16.545   8.366  30.504  1.00  0.00
ATOM    878  H   SER    99      13.784  12.221  30.490  1.00  0.00
ATOM    879  N   SER    99      14.196  12.371  31.374  1.00  0.00
ATOM    880  CA  SER    99      14.333  13.714  31.866  1.00  0.00
ATOM    881  C   SER    99      15.733  14.087  32.322  1.00  0.00
ATOM    882  O   SER    99      15.892  14.751  33.344  1.00  0.00
ATOM    883  CB  SER    99      13.343  13.908  33.017  1.00  0.00
ATOM    884  OG  SER    99      12.014  13.726  32.551  1.00  0.00
ATOM    885  H   GLU   100      16.388  13.144  30.753  1.00  0.00
ATOM    886  N   GLU   100      16.761  13.642  31.519  1.00  0.00
ATOM    887  CA  GLU   100      18.179  13.793  31.631  1.00  0.00
ATOM    888  C   GLU   100      18.412  15.341  31.534  1.00  0.00
ATOM    889  O   GLU   100      19.214  15.892  32.285  1.00  0.00
ATOM    890  CB  GLU   100      18.968  13.072  30.535  1.00  0.00
ATOM    891  CG  GLU   100      20.476  13.218  30.742  1.00  0.00
ATOM    892  CD  GLU   100      20.919  12.531  32.029  1.00  0.00
ATOM    893  OE1 GLU   100      20.164  11.695  32.532  1.00  0.00
ATOM    894  OE2 GLU   100      22.016  12.848  32.505  1.00  0.00
ATOM    895  H   GLY   101      17.072  15.567  29.920  1.00  0.00
ATOM    896  N   GLY   101      17.665  16.000  30.580  1.00  0.00
ATOM    897  CA  GLY   101      17.785  17.436  30.582  1.00  0.00
ATOM    898  C   GLY   101      18.490  17.885  29.316  1.00  0.00
ATOM    899  O   GLY   101      19.077  17.065  28.614  1.00  0.00
ATOM    900  H   VAL   102      17.932  19.727  29.718  1.00  0.00
ATOM    901  N   VAL   102      18.423  19.189  29.052  1.00  0.00
ATOM    902  CA  VAL   102      19.009  19.855  27.889  1.00  0.00
ATOM    903  C   VAL   102      20.102  20.808  28.289  1.00  0.00
ATOM    904  O   VAL   102      20.005  21.456  29.329  1.00  0.00
ATOM    905  CB  VAL   102      17.920  20.602  27.089  1.00  0.00
ATOM    906  CG1 VAL   102      18.556  21.504  26.032  1.00  0.00
ATOM    907  CG2 VAL   102      17.000  19.606  26.385  1.00  0.00
ATOM    908  H   LEU   103      21.110  20.365  26.531  1.00  0.00
ATOM    909  N   LEU   103      21.131  20.848  27.391  1.00  0.00
ATOM    910  CA  LEU   103      22.277  21.628  27.724  1.00  0.00
ATOM    911  C   LEU   103      21.989  23.107  27.426  1.00  0.00
ATOM    912  O   LEU   103      21.591  23.445  26.314  1.00  0.00
ATOM    913  CB  LEU   103      23.507  21.165  26.938  1.00  0.00
ATOM    914  CG  LEU   103      24.775  21.945  27.305  1.00  0.00
ATOM    915  CD1 LEU   103      25.097  21.760  28.786  1.00  0.00
ATOM    916  CD2 LEU   103      25.960  21.445  26.480  1.00  0.00
ATOM    917  H   PHE   104      22.522  23.740  29.375  1.00  0.00
ATOM    918  N   PHE   104      22.212  24.010  28.478  1.00  0.00
ATOM    919  CA  PHE   104      21.968  25.419  28.202  1.00  0.00
ATOM    920  C   PHE   104      23.259  26.094  28.571  1.00  0.00
ATOM    921  O   PHE   104      23.672  26.043  29.727  1.00  0.00
ATOM    922  CB  PHE   104      20.814  26.018  29.012  1.00  0.00
ATOM    923  CG  PHE   104      20.397  27.375  28.489  1.00  0.00
ATOM    924  CD1 PHE   104      19.481  27.476  27.444  1.00  0.00
ATOM    925  CD2 PHE   104      20.927  28.534  29.050  1.00  0.00
ATOM    926  CE1 PHE   104      19.098  28.727  26.964  1.00  0.00
ATOM    927  CE2 PHE   104      20.544  29.786  28.570  1.00  0.00
ATOM    928  CZ  PHE   104      19.630  29.881  27.528  1.00  0.00
ATOM    929  H   ILE   105      23.602  26.786  26.677  1.00  0.00
ATOM    930  N   ILE   105      23.961  26.773  27.596  1.00  0.00
ATOM    931  CA  ILE   105      25.204  27.470  27.884  1.00  0.00
ATOM    932  C   ILE   105      25.081  28.906  27.623  1.00  0.00
ATOM    933  O   ILE   105      24.466  29.303  26.636  1.00  0.00
ATOM    934  CB  ILE   105      26.364  26.875  27.054  1.00  0.00
ATOM    935  CG1 ILE   105      26.593  25.407  27.430  1.00  0.00
ATOM    936  CG2 ILE   105      27.657  27.652  27.314  1.00  0.00
ATOM    937  CD1 ILE   105      27.560  24.725  26.468  1.00  0.00
ATOM    938  H   GLU   106      26.115  29.339  29.369  1.00  0.00
ATOM    939  N   GLU   106      25.712  29.738  28.561  1.00  0.00
ATOM    940  CA  GLU   106      25.784  31.145  28.371  1.00  0.00
ATOM    941  C   GLU   106      27.231  31.516  28.058  1.00  0.00
ATOM    942  O   GLU   106      28.144  31.075  28.752  1.00  0.00
ATOM    943  CB  GLU   106      25.300  31.911  29.606  1.00  0.00
ATOM    944  CG  GLU   106      25.595  33.406  29.488  1.00  0.00
ATOM    945  CD  GLU   106      25.052  34.167  30.694  1.00  0.00
ATOM    946  OE1 GLU   106      24.503  33.520  31.590  1.00  0.00
ATOM    947  OE2 GLU   106      25.191  35.395  30.711  1.00  0.00
ATOM    948  H   ALA   107      26.577  32.635  26.523  1.00  0.00
ATOM    949  N   ALA   107      27.341  32.299  27.049  1.00  0.00
ATOM    950  CA  ALA   107      28.704  32.710  26.678  1.00  0.00
ATOM    951  C   ALA   107      28.819  34.143  26.329  1.00  0.00
ATOM    952  O   ALA   107      27.835  34.760  25.927  1.00  0.00
ATOM    953  CB  ALA   107      29.176  31.844  25.517  1.00  0.00
ATOM    954  H   ASP   108      30.776  34.196  26.863  1.00  0.00
ATOM    955  N   ASP   108      30.050  34.735  26.466  1.00  0.00
ATOM    956  CA  ASP   108      30.335  36.145  26.039  1.00  0.00
ATOM    957  C   ASP   108      31.386  36.266  24.952  1.00  0.00
ATOM    958  O   ASP   108      32.416  35.598  25.015  1.00  0.00
ATOM    959  CB  ASP   108      30.755  36.954  27.270  1.00  0.00
ATOM    960  CG  ASP   108      30.664  38.454  27.006  1.00  0.00
ATOM    961  OD1 ASP   108      30.764  39.221  27.969  1.00  0.00
ATOM    962  OD2 ASP   108      30.458  38.614  25.510  1.00  0.00
ATOM    963  H   ALA   109      30.344  37.602  23.933  1.00  0.00
ATOM    964  N   ALA   109      31.191  37.095  23.944  1.00  0.00
ATOM    965  CA  ALA   109      32.155  37.296  22.868  1.00  0.00
ATOM    966  C   ALA   109      32.658  38.742  23.124  1.00  0.00
ATOM    967  O   ALA   109      31.991  39.702  22.747  1.00  0.00
ATOM    968  CB  ALA   109      31.566  37.182  21.467  1.00  0.00
ATOM    969  H   ASP   110      34.453  37.946  23.884  1.00  0.00
ATOM    970  N   ASP   110      33.870  38.735  23.776  1.00  0.00
ATOM    971  CA  ASP   110      34.308  40.061  24.355  1.00  0.00
ATOM    972  C   ASP   110      34.679  40.958  23.083  1.00  0.00
ATOM    973  O   ASP   110      34.310  42.129  23.027  1.00  0.00
ATOM    974  CB  ASP   110      35.515  39.954  25.291  1.00  0.00
ATOM    975  CG  ASP   110      35.142  39.269  26.603  1.00  0.00
ATOM    976  OD1 ASP   110      36.048  38.765  27.274  1.00  0.00
ATOM    977  OD2 ASP   110      33.635  39.402  26.742  1.00  0.00
ATOM    978  H   ILE   111      35.512  39.348  22.274  1.00  0.00
ATOM    979  N   ILE   111      35.416  40.314  22.092  1.00  0.00
ATOM    980  CA  ILE   111      35.999  40.858  20.929  1.00  0.00
ATOM    981  C   ILE   111      35.033  41.365  19.890  1.00  0.00
ATOM    982  O   ILE   111      35.237  42.441  19.332  1.00  0.00
ATOM    983  CB  ILE   111      36.931  39.791  20.313  1.00  0.00
ATOM    984  CG1 ILE   111      37.739  40.390  19.156  1.00  0.00
ATOM    985  CG2 ILE   111      36.112  38.615  19.777  1.00  0.00
ATOM    986  CD1 ILE   111      38.672  41.497  19.637  1.00  0.00
ATOM    987  H   GLU   112      33.613  39.880  20.121  1.00  0.00
ATOM    988  N   GLU   112      33.917  40.635  19.563  1.00  0.00
ATOM    989  CA  GLU   112      33.128  41.000  18.313  1.00  0.00
ATOM    990  C   GLU   112      31.766  41.305  18.623  1.00  0.00
ATOM    991  O   GLU   112      31.252  40.860  19.647  1.00  0.00
ATOM    992  CB  GLU   112      33.194  39.858  17.295  1.00  0.00
ATOM    993  CG  GLU   112      32.526  38.591  17.832  1.00  0.00
ATOM    994  CD  GLU   112      32.689  37.432  16.855  1.00  0.00
ATOM    995  OE1 GLU   112      33.408  37.602  15.866  1.00  0.00
ATOM    996  OE2 GLU   112      32.092  36.379  17.104  1.00  0.00
ATOM    997  H   VAL   113      31.792  42.496  17.045  1.00  0.00
ATOM    998  N   VAL   113      31.184  42.077  17.700  1.00  0.00
ATOM    999  CA  VAL   113      29.796  42.319  17.606  1.00  0.00
ATOM   1000  C   VAL   113      29.229  41.420  16.638  1.00  0.00
ATOM   1001  O   VAL   113      29.961  40.708  15.954  1.00  0.00
ATOM   1002  CB  VAL   113      29.493  43.782  17.214  1.00  0.00
ATOM   1003  CG1 VAL   113      30.042  44.744  18.266  1.00  0.00
ATOM   1004  CG2 VAL   113      30.137  44.116  15.869  1.00  0.00
ATOM   1005  H   ASN   114      27.270  41.954  17.013  1.00  0.00
ATOM   1006  N   ASN   114      27.837  41.359  16.467  1.00  0.00
ATOM   1007  CA  ASN   114      27.177  40.409  15.466  1.00  0.00
ATOM   1008  C   ASN   114      27.674  40.837  14.088  1.00  0.00
ATOM   1009  O   ASN   114      27.553  40.081  13.127  1.00  0.00
ATOM   1010  CB  ASN   114      25.647  40.451  15.511  1.00  0.00
ATOM   1011  CG  ASN   114      25.114  39.795  16.781  1.00  0.00
ATOM   1012  ND2 ASN   114      23.982  40.251  17.276  1.00  0.00
ATOM   1013  OD1 ASN   114      25.719  38.878  17.318  1.00  0.00
ATOM   1014  H   GLN   115      28.305  42.587  14.787  1.00  0.00
ATOM   1015  N   GLN   115      28.224  42.010  13.990  1.00  0.00
ATOM   1016  CA  GLN   115      28.723  42.482  12.729  1.00  0.00
ATOM   1017  C   GLN   115      30.026  41.848  12.382  1.00  0.00
ATOM   1018  O   GLN   115      30.519  42.019  11.269  1.00  0.00
ATOM   1019  CB  GLN   115      28.871  44.005  12.759  1.00  0.00
ATOM   1020  CG  GLN   115      29.474  44.537  11.458  1.00  0.00
ATOM   1021  CD  GLN   115      29.515  46.062  11.456  1.00  0.00
ATOM   1022  NE2 GLN   115      30.657  46.646  11.161  1.00  0.00
ATOM   1023  OE1 GLN   115      28.518  46.718  11.722  1.00  0.00
ATOM   1024  H   LEU   116      30.429  40.871  14.267  1.00  0.00
ATOM   1025  N   LEU   116      30.655  41.069  13.327  1.00  0.00
ATOM   1026  CA  LEU   116      31.900  40.449  12.717  1.00  0.00
ATOM   1027  C   LEU   116      31.439  39.247  11.899  1.00  0.00
ATOM   1028  O   LEU   116      32.144  38.813  10.991  1.00  0.00
ATOM   1029  CB  LEU   116      32.910  40.004  13.778  1.00  0.00
ATOM   1030  CG  LEU   116      33.624  41.183  14.449  1.00  0.00
ATOM   1031  CD1 LEU   116      34.544  40.679  15.558  1.00  0.00
ATOM   1032  CD2 LEU   116      34.463  41.946  13.425  1.00  0.00
ATOM   1033  H   ILE   117      30.000  39.218  13.096  1.00  0.00
ATOM   1034  N   ILE   117      30.312  38.802  12.257  1.00  0.00
ATOM   1035  CA  ILE   117      29.510  37.848  11.630  1.00  0.00
ATOM   1036  C   ILE   117      29.032  38.031  10.194  1.00  0.00
ATOM   1037  O   ILE   117      29.224  37.147   9.362  1.00  0.00
ATOM   1038  CB  ILE   117      28.301  37.663  12.574  1.00  0.00
ATOM   1039  CG1 ILE   117      28.746  37.029  13.896  1.00  0.00
ATOM   1040  CG2 ILE   117      27.254  36.754  11.926  1.00  0.00
ATOM   1041  CD1 ILE   117      27.600  36.958  14.899  1.00  0.00
ATOM   1042  H   GLY   118      28.370  39.736  10.637  1.00  0.00
ATOM   1043  N   GLY   118      28.436  39.120   9.869  1.00  0.00
ATOM   1044  CA  GLY   118      27.899  39.516   8.612  1.00  0.00
ATOM   1045  C   GLY   118      26.560  38.956   8.336  1.00  0.00
ATOM   1046  O   GLY   118      25.681  39.012   9.193  1.00  0.00
ATOM   1047  H   ASP   119      27.393  38.389   6.679  1.00  0.00
ATOM   1048  N   ASP   119      26.492  38.412   7.080  1.00  0.00
ATOM   1049  CA  ASP   119      25.321  37.883   6.293  1.00  0.00
ATOM   1050  C   ASP   119      24.921  36.648   7.032  1.00  0.00
ATOM   1051  O   ASP   119      23.838  36.115   6.802  1.00  0.00
ATOM   1052  CB  ASP   119      25.650  37.540   4.837  1.00  0.00
ATOM   1053  CG  ASP   119      26.733  36.468   4.749  1.00  0.00
ATOM   1054  OD1 ASP   119      26.770  35.760   3.738  1.00  0.00
ATOM   1055  OD2 ASP   119      27.539  36.568   6.033  1.00  0.00
ATOM   1056  H   THR   120      26.641  36.722   8.116  1.00  0.00
ATOM   1057  N   THR   120      25.815  36.215   7.926  1.00  0.00
ATOM   1058  CA  THR   120      25.577  35.033   8.604  1.00  0.00
ATOM   1059  C   THR   120      25.395  33.993   7.623  1.00  0.00
ATOM   1060  O   THR   120      24.526  33.139   7.784  1.00  0.00
ATOM   1061  CB  THR   120      24.335  35.113   9.511  1.00  0.00
ATOM   1062  OG1 THR   120      24.525  36.142  10.472  1.00  0.00
ATOM   1063  CG2 THR   120      24.097  33.795  10.245  1.00  0.00
ATOM   1064  H   ILE   121      26.742  34.814   6.282  1.00  0.00
ATOM   1065  N   ILE   121      26.244  33.988   6.491  1.00  0.00
ATOM   1066  CA  ILE   121      26.405  32.860   5.665  1.00  0.00
ATOM   1067  C   ILE   121      26.920  31.845   6.573  1.00  0.00
ATOM   1068  O   ILE   121      27.682  32.162   7.484  1.00  0.00
ATOM   1069  CB  ILE   121      27.380  33.061   4.483  1.00  0.00
ATOM   1070  CG1 ILE   121      28.775  33.432   4.999  1.00  0.00
ATOM   1071  CG2 ILE   121      26.884  34.184   3.570  1.00  0.00
ATOM   1072  CD1 ILE   121      29.792  33.505   3.865  1.00  0.00
ATOM   1073  H   ASP   122      25.957  30.208   5.745  1.00  0.00
ATOM   1074  N   ASP   122      26.575  30.590   6.413  1.00  0.00
ATOM   1075  CA  ASP   122      27.253  29.666   7.414  1.00  0.00
ATOM   1076  C   ASP   122      28.507  29.155   6.837  1.00  0.00
ATOM   1077  O   ASP   122      28.476  28.390   5.875  1.00  0.00
ATOM   1078  CB  ASP   122      26.339  28.500   7.800  1.00  0.00
ATOM   1079  CG  ASP   122      26.045  27.603   6.601  1.00  0.00
ATOM   1080  OD1 ASP   122      26.976  26.947   6.123  1.00  0.00
ATOM   1081  OD2 ASP   122      24.567  27.772   6.292  1.00  0.00
ATOM   1082  N   PRO   123      29.727  29.510   7.354  1.00  0.00
ATOM   1083  CA  PRO   123      31.144  29.922   6.402  1.00  0.00
ATOM   1084  C   PRO   123      32.247  29.578   7.311  1.00  0.00
ATOM   1085  O   PRO   123      32.104  28.685   8.143  1.00  0.00
ATOM   1086  CB  PRO   123      31.112  31.425   6.115  1.00  0.00
ATOM   1087  CG  PRO   123      30.592  32.065   7.384  1.00  0.00
ATOM   1088  CD  PRO   123      29.804  30.992   8.113  1.00  0.00
ATOM   1089  H   GLY   124      33.398  30.925   6.292  1.00  0.00
ATOM   1090  N   GLY   124      33.341  30.353   7.095  1.00  0.00
ATOM   1091  CA  GLY   124      34.450  30.352   8.054  1.00  0.00
ATOM   1092  C   GLY   124      35.207  29.002   7.794  1.00  0.00
ATOM   1093  O   GLY   124      35.020  28.382   6.750  1.00  0.00
ATOM   1094  H   PHE   125      36.559  29.064   9.449  1.00  0.00
ATOM   1095  N   PHE   125      36.072  28.537   8.771  1.00  0.00
ATOM   1096  CA  PHE   125      36.239  27.079   8.739  1.00  0.00
ATOM   1097  C   PHE   125      34.752  26.606   9.066  1.00  0.00
ATOM   1098  O   PHE   125      34.248  25.679   8.436  1.00  0.00
ATOM   1099  CB  PHE   125      37.211  26.503   9.773  1.00  0.00
ATOM   1100  CG  PHE   125      37.316  24.997   9.677  1.00  0.00
ATOM   1101  CD1 PHE   125      38.123  24.408   8.706  1.00  0.00
ATOM   1102  CD2 PHE   125      36.606  24.188  10.561  1.00  0.00
ATOM   1103  CE1 PHE   125      38.218  23.020   8.619  1.00  0.00
ATOM   1104  CE2 PHE   125      36.701  22.800  10.474  1.00  0.00
ATOM   1105  CZ  PHE   125      37.507  22.218   9.503  1.00  0.00
ATOM   1106  H   SER   126      34.787  27.829  10.578  1.00  0.00
ATOM   1107  N   SER   126      34.209  27.281   9.996  1.00  0.00
ATOM   1108  CA  SER   126      32.788  27.274  10.222  1.00  0.00
ATOM   1109  C   SER   126      32.500  28.314  11.207  1.00  0.00
ATOM   1110  O   SER   126      32.383  28.023  12.395  1.00  0.00
ATOM   1111  CB  SER   126      32.288  25.921  10.733  1.00  0.00
ATOM   1112  OG  SER   126      30.898  25.992  11.015  1.00  0.00
ATOM   1113  H   TYR   127      32.202  29.699   9.841  1.00  0.00
ATOM   1114  N   TYR   127      32.356  29.584  10.809  1.00  0.00
ATOM   1115  CA  TYR   127      32.405  30.736  11.649  1.00  0.00
ATOM   1116  C   TYR   127      31.212  30.595  12.696  1.00  0.00
ATOM   1117  O   TYR   127      31.410  30.813  13.890  1.00  0.00
ATOM   1118  CB  TYR   127      32.257  32.042  10.863  1.00  0.00
ATOM   1119  CG  TYR   127      32.254  33.259  11.766  1.00  0.00
ATOM   1120  CD1 TYR   127      33.456  33.834  12.182  1.00  0.00
ATOM   1121  CD2 TYR   127      31.048  33.816  12.192  1.00  0.00
ATOM   1122  CE1 TYR   127      33.452  34.955  13.015  1.00  0.00
ATOM   1123  CE2 TYR   127      31.042  34.937  13.025  1.00  0.00
ATOM   1124  CZ  TYR   127      32.244  35.502  13.433  1.00  0.00
ATOM   1125  OH  TYR   127      32.240  36.605  14.253  1.00  0.00
ATOM   1126  H   LEU   128      30.040  30.067  11.192  1.00  0.00
ATOM   1127  N   LEU   128      30.061  30.232  12.165  1.00  0.00
ATOM   1128  CA  LEU   128      28.774  30.054  12.985  1.00  0.00
ATOM   1129  C   LEU   128      28.969  28.943  13.960  1.00  0.00
ATOM   1130  O   LEU   128      28.497  29.027  15.091  1.00  0.00
ATOM   1131  CB  LEU   128      27.576  29.752  12.080  1.00  0.00
ATOM   1132  CG  LEU   128      27.097  30.982  11.299  1.00  0.00
ATOM   1133  CD1 LEU   128      25.978  30.591  10.336  1.00  0.00
ATOM   1134  CD2 LEU   128      26.569  32.046  12.260  1.00  0.00
ATOM   1135  H   ASP   129      30.180  27.915  12.636  1.00  0.00
ATOM   1136  N   ASP   129      29.688  27.897  13.492  1.00  0.00
ATOM   1137  CA  ASP   129      29.728  26.693  14.312  1.00  0.00
ATOM   1138  C   ASP   129      30.573  26.867  15.560  1.00  0.00
ATOM   1139  O   ASP   129      30.252  26.304  16.604  1.00  0.00
ATOM   1140  CB  ASP   129      30.256  25.521  13.479  1.00  0.00
ATOM   1141  CG  ASP   129      29.186  24.984  12.533  1.00  0.00
ATOM   1142  OD1 ASP   129      29.554  24.374  11.524  1.00  0.00
ATOM   1143  OD2 ASP   129      27.847  25.375  13.135  1.00  0.00
ATOM   1144  H   GLU   130      31.793  28.020  14.700  1.00  0.00
ATOM   1145  N   GLU   130      31.636  27.601  15.580  1.00  0.00
ATOM   1146  CA  GLU   130      32.539  27.861  16.643  1.00  0.00
ATOM   1147  C   GLU   130      31.688  28.460  17.679  1.00  0.00
ATOM   1148  O   GLU   130      31.929  28.257  18.868  1.00  0.00
ATOM   1149  CB  GLU   130      33.678  28.818  16.280  1.00  0.00
ATOM   1150  CG  GLU   130      34.679  28.958  17.428  1.00  0.00
ATOM   1151  CD  GLU   130      35.833  29.875  17.038  1.00  0.00
ATOM   1152  OE1 GLU   130      36.715  30.087  17.874  1.00  0.00
ATOM   1153  OE2 GLU   130      35.825  30.361  15.901  1.00  0.00
ATOM   1154  H   LEU   131      30.496  29.342  16.375  1.00  0.00
ATOM   1155  N   LEU   131      30.617  29.241  17.349  1.00  0.00
ATOM   1156  CA  LEU   131      29.649  29.928  18.291  1.00  0.00
ATOM   1157  C   LEU   131      28.945  28.871  19.149  1.00  0.00
ATOM   1158  O   LEU   131      28.713  29.095  20.335  1.00  0.00
ATOM   1159  CB  LEU   131      28.614  30.750  17.518  1.00  0.00
ATOM   1160  CG  LEU   131      29.224  31.976  16.830  1.00  0.00
ATOM   1161  CD1 LEU   131      28.175  32.670  15.964  1.00  0.00
ATOM   1162  CD2 LEU   131      29.734  32.969  17.873  1.00  0.00
ATOM   1163  H   LEU   132      28.882  27.684  17.620  1.00  0.00
ATOM   1164  N   LEU   132      28.631  27.776  18.570  1.00  0.00
ATOM   1165  CA  LEU   132      27.970  26.729  19.204  1.00  0.00
ATOM   1166  C   LEU   132      28.791  25.923  20.050  1.00  0.00
ATOM   1167  O   LEU   132      29.931  25.626  19.701  1.00  0.00
ATOM   1168  CB  LEU   132      27.313  25.860  18.128  1.00  0.00
ATOM   1169  CG  LEU   132      26.238  26.609  17.333  1.00  0.00
ATOM   1170  CD1 LEU   132      25.810  25.786  16.120  1.00  0.00
ATOM   1171  CD2 LEU   132      25.013  26.865  18.210  1.00  0.00
ATOM   1172  H   HIS   133      27.479  25.703  21.715  1.00  0.00
ATOM   1173  N   HIS   133      28.331  25.438  21.294  1.00  0.00
ATOM   1174  CA  HIS   133      29.218  24.456  21.993  1.00  0.00
ATOM   1175  C   HIS   133      29.353  23.102  21.281  1.00  0.00
ATOM   1176  O   HIS   133      28.348  22.497  20.912  1.00  0.00
ATOM   1177  CB  HIS   133      28.692  24.252  23.417  1.00  0.00
ATOM   1178  CG  HIS   133      29.526  23.302  24.227  1.00  0.00
ATOM   1179  ND1 HIS   133      30.729  23.653  24.799  1.00  0.00
ATOM   1180  CD2 HIS   133      29.315  22.001  24.557  1.00  0.00
ATOM   1181  CE1 HIS   133      31.221  22.604  25.446  1.00  0.00
ATOM   1182  NE2 HIS   133      30.380  21.587  25.314  1.00  0.00
ATOM   1183  H   ASP   134      31.501  23.129  21.384  1.00  0.00
ATOM   1184  N   ASP   134      30.677  22.656  21.116  1.00  0.00
ATOM   1185  CA  ASP   134      30.777  21.395  20.504  1.00  0.00
ATOM   1186  C   ASP   134      30.390  20.207  21.407  1.00  0.00
ATOM   1187  O   ASP   134      30.759  20.177  22.579  1.00  0.00
ATOM   1188  CB  ASP   134      32.209  21.219  19.991  1.00  0.00
ATOM   1189  CG  ASP   134      32.494  22.145  18.812  1.00  0.00
ATOM   1190  OD1 ASP   134      33.673  22.401  18.545  1.00  0.00
ATOM   1191  OD2 ASP   134      31.143  22.535  18.237  1.00  0.00
ATOM   1192  H   VAL   135      29.482  19.380  19.808  1.00  0.00
ATOM   1193  N   VAL   135      29.694  19.348  20.771  1.00  0.00
ATOM   1194  CA  VAL   135      29.175  18.197  21.605  1.00  0.00
ATOM   1195  C   VAL   135      30.050  17.032  21.258  1.00  0.00
ATOM   1196  O   VAL   135      30.256  16.745  20.081  1.00  0.00
ATOM   1197  CB  VAL   135      27.695  17.849  21.332  1.00  0.00
ATOM   1198  CG1 VAL   135      27.266  16.642  22.165  1.00  0.00
ATOM   1199  CG2 VAL   135      26.795  19.030  21.692  1.00  0.00
ATOM   1200  N   PRO   136      30.578  16.329  22.297  1.00  0.00
ATOM   1201  CA  PRO   136      31.248  15.092  21.884  1.00  0.00
ATOM   1202  C   PRO   136      30.441  13.916  21.501  1.00  0.00
ATOM   1203  O   PRO   136      29.701  13.382  22.325  1.00  0.00
ATOM   1204  CB  PRO   136      32.074  14.810  23.141  1.00  0.00
ATOM   1205  CG  PRO   136      31.287  15.416  24.283  1.00  0.00
ATOM   1206  CD  PRO   136      30.584  16.638  23.718  1.00  0.00
ATOM   1207  H   GLY   137      31.131  14.103  19.704  1.00  0.00
ATOM   1208  N   GLY   137      30.574  13.483  20.232  1.00  0.00
ATOM   1209  CA  GLY   137      30.022  12.264  19.579  1.00  0.00
ATOM   1210  C   GLY   137      30.576  10.974  20.118  1.00  0.00
ATOM   1211  O   GLY   137      29.865   9.972  20.171  1.00  0.00
ATOM   1212  H   SER   138      32.198  11.994  20.502  1.00  0.00
ATOM   1213  N   SER   138      31.807  11.087  20.489  1.00  0.00
ATOM   1214  CA  SER   138      32.591  10.003  20.869  1.00  0.00
ATOM   1215  C   SER   138      32.221   9.166  21.985  1.00  0.00
ATOM   1216  O   SER   138      32.553   7.983  22.005  1.00  0.00
ATOM   1217  CB  SER   138      33.984  10.592  21.101  1.00  0.00
ATOM   1218  OG  SER   138      33.958  11.486  22.203  1.00  0.00
ATOM   1219  H   GLU   139      31.205  10.734  22.830  1.00  0.00
ATOM   1220  N   GLU   139      31.503   9.800  22.940  1.00  0.00
ATOM   1221  CA  GLU   139      31.164   9.096  24.135  1.00  0.00
ATOM   1222  C   GLU   139      30.192   7.974  23.881  1.00  0.00
ATOM   1223  O   GLU   139      30.327   6.899  24.461  1.00  0.00
ATOM   1224  CB  GLU   139      30.584  10.072  25.162  1.00  0.00
ATOM   1225  CG  GLU   139      31.652  11.032  25.688  1.00  0.00
ATOM   1226  CD  GLU   139      31.043  12.065  26.630  1.00  0.00
ATOM   1227  OE1 GLU   139      31.805  12.837  27.217  1.00  0.00
ATOM   1228  OE2 GLU   139      29.813  12.075  26.758  1.00  0.00
ATOM   1229  H   GLY   140      29.051   9.047  22.524  1.00  0.00
ATOM   1230  N   GLY   140      29.189   8.194  23.001  1.00  0.00
ATOM   1231  CA  GLY   140      28.283   7.095  22.759  1.00  0.00
ATOM   1232  C   GLY   140      26.958   7.734  22.571  1.00  0.00
ATOM   1233  O   GLY   140      26.801   8.920  22.852  1.00  0.00
ATOM   1234  H   ILE   141      26.171   5.974  22.043  1.00  0.00
ATOM   1235  N   ILE   141      25.988   6.942  22.098  1.00  0.00
ATOM   1236  CA  ILE   141      24.712   7.439  21.679  1.00  0.00
ATOM   1237  C   ILE   141      23.997   8.040  22.854  1.00  0.00
ATOM   1238  O   ILE   141      23.354   9.078  22.718  1.00  0.00
ATOM   1239  CB  ILE   141      23.851   6.324  21.045  1.00  0.00
ATOM   1240  CG1 ILE   141      24.550   5.745  19.810  1.00  0.00
ATOM   1241  CG2 ILE   141      22.491   6.880  20.619  1.00  0.00
ATOM   1242  CD1 ILE   141      23.816   4.522  19.270  1.00  0.00
ATOM   1243  H   LEU   142      24.784   6.595  23.971  1.00  0.00
ATOM   1244  N   LEU   142      24.140   7.341  24.039  1.00  0.00
ATOM   1245  CA  LEU   142      23.484   7.584  25.284  1.00  0.00
ATOM   1246  C   LEU   142      23.878   8.929  25.842  1.00  0.00
ATOM   1247  O   LEU   142      23.033   9.652  26.364  1.00  0.00
ATOM   1248  CB  LEU   142      23.822   6.480  26.289  1.00  0.00
ATOM   1249  CG  LEU   142      23.186   5.132  25.929  1.00  0.00
ATOM   1250  CD1 LEU   142      23.708   4.038  26.857  1.00  0.00
ATOM   1251  CD2 LEU   142      21.666   5.211  26.070  1.00  0.00
ATOM   1252  H   GLY   143      25.757   8.728  25.080  1.00  0.00
ATOM   1253  N   GLY   143      25.193   9.242  25.705  1.00  0.00
ATOM   1254  CA  GLY   143      25.765  10.293  26.441  1.00  0.00
ATOM   1255  C   GLY   143      25.276  11.662  26.202  1.00  0.00
ATOM   1256  O   GLY   143      25.074  12.419  27.149  1.00  0.00
ATOM   1257  H   CYS   144      25.037  11.345  24.384  1.00  0.00
ATOM   1258  N   CYS   144      25.045  12.098  25.022  1.00  0.00
ATOM   1259  CA  CYS   144      24.806  13.457  24.529  1.00  0.00
ATOM   1260  C   CYS   144      23.402  13.784  24.712  1.00  0.00
ATOM   1261  O   CYS   144      22.537  12.947  24.467  1.00  0.00
ATOM   1262  CB  CYS   144      25.185  13.589  23.053  1.00  0.00
ATOM   1263  SG  CYS   144      25.073  15.300  22.476  1.00  0.00
ATOM   1264  N   PRO   145      23.216  15.092  25.163  1.00  0.00
ATOM   1265  CA  PRO   145      21.812  15.595  24.999  1.00  0.00
ATOM   1266  C   PRO   145      21.207  15.823  23.623  1.00  0.00
ATOM   1267  O   PRO   145      21.914  16.212  22.696  1.00  0.00
ATOM   1268  CB  PRO   145      21.940  16.909  25.772  1.00  0.00
ATOM   1269  CG  PRO   145      23.405  17.279  25.695  1.00  0.00
ATOM   1270  CD  PRO   145      24.184  16.000  25.949  1.00  0.00
ATOM   1271  H   LEU   146      19.365  15.230  24.302  1.00  0.00
ATOM   1272  N   LEU   146      19.916  15.574  23.558  1.00  0.00
ATOM   1273  CA  LEU   146      19.276  15.850  22.251  1.00  0.00
ATOM   1274  C   LEU   146      19.338  17.209  21.813  1.00  0.00
ATOM   1275  O   LEU   146      19.511  17.466  20.623  1.00  0.00
ATOM   1276  CB  LEU   146      17.817  15.393  22.336  1.00  0.00
ATOM   1277  CG  LEU   146      17.676  13.869  22.422  1.00  0.00
ATOM   1278  CD1 LEU   146      16.216  13.488  22.658  1.00  0.00
ATOM   1279  CD2 LEU   146      18.147  13.221  21.121  1.00  0.00
ATOM   1280  H   LEU   147      19.161  17.814  23.617  1.00  0.00
ATOM   1281  N   LEU   147      19.218  18.121  22.681  1.00  0.00
ATOM   1282  CA  LEU   147      19.164  19.553  22.394  1.00  0.00
ATOM   1283  C   LEU   147      20.259  20.212  23.125  1.00  0.00
ATOM   1284  O   LEU   147      20.463  19.941  24.307  1.00  0.00
ATOM   1285  CB  LEU   147      17.820  20.161  22.804  1.00  0.00
ATOM   1286  CG  LEU   147      17.774  21.682  22.617  1.00  0.00
ATOM   1287  CD1 LEU   147      17.822  22.032  21.131  1.00  0.00
ATOM   1288  CD2 LEU   147      16.485  22.249  23.212  1.00  0.00
ATOM   1289  H   LEU   148      20.841  21.174  21.470  1.00  0.00
ATOM   1290  N   LEU   148      20.969  21.083  22.444  1.00  0.00
ATOM   1291  CA  LEU   148      21.971  21.949  23.132  1.00  0.00
ATOM   1292  C   LEU   148      21.758  23.353  22.727  1.00  0.00
ATOM   1293  O   LEU   148      21.645  23.641  21.538  1.00  0.00
ATOM   1294  CB  LEU   148      23.401  21.517  22.793  1.00  0.00
ATOM   1295  CG  LEU   148      24.460  22.462  23.371  1.00  0.00
ATOM   1296  CD1 LEU   148      25.830  21.787  23.359  1.00  0.00
ATOM   1297  CD2 LEU   148      24.537  23.742  22.539  1.00  0.00
ATOM   1298  H   ILE   149      21.856  23.999  24.608  1.00  0.00
ATOM   1299  N   ILE   149      21.704  24.261  23.669  1.00  0.00
ATOM   1300  CA  ILE   149      21.432  25.619  23.363  1.00  0.00
ATOM   1301  C   ILE   149      22.426  26.503  23.907  1.00  0.00
ATOM   1302  O   ILE   149      22.919  26.274  25.010  1.00  0.00
ATOM   1303  CB  ILE   149      20.030  26.011  23.881  1.00  0.00
ATOM   1304  CG1 ILE   149      18.947  25.200  23.160  1.00  0.00
ATOM   1305  CG2 ILE   149      19.769  27.499  23.634  1.00  0.00
ATOM   1306  CD1 ILE   149      17.580  25.387  23.808  1.00  0.00
ATOM   1307  H   GLN   150      22.477  27.741  22.316  1.00  0.00
ATOM   1308  N   GLN   150      22.855  27.635  23.221  1.00  0.00
ATOM   1309  CA  GLN   150      23.741  28.590  23.702  1.00  0.00
ATOM   1310  C   GLN   150      23.155  29.974  23.478  1.00  0.00
ATOM   1311  O   GLN   150      22.526  30.218  22.450  1.00  0.00
ATOM   1312  CB  GLN   150      25.105  28.480  23.017  1.00  0.00
ATOM   1313  CG  GLN   150      26.092  29.514  23.561  1.00  0.00
ATOM   1314  CD  GLN   150      27.473  29.331  22.942  1.00  0.00
ATOM   1315  NE2 GLN   150      28.121  30.409  22.554  1.00  0.00
ATOM   1316  OE1 GLN   150      27.962  28.218  22.812  1.00  0.00
ATOM   1317  H   VAL   151      23.878  30.510  25.246  1.00  0.00
ATOM   1318  N   VAL   151      23.391  30.822  24.446  1.00  0.00
ATOM   1319  CA  VAL   151      22.958  32.210  24.373  1.00  0.00
ATOM   1320  C   VAL   151      24.246  32.966  24.476  1.00  0.00
ATOM   1321  O   VAL   151      24.959  32.837  25.469  1.00  0.00
ATOM   1322  CB  VAL   151      21.992  32.652  25.494  1.00  0.00
ATOM   1323  CG1 VAL   151      21.630  34.129  25.338  1.00  0.00
ATOM   1324  CG2 VAL   151      20.705  31.830  25.442  1.00  0.00
ATOM   1325  H   THR   152      23.956  33.945  22.701  1.00  0.00
ATOM   1326  N   THR   152      24.589  33.799  23.443  1.00  0.00
ATOM   1327  CA  THR   152      25.835  34.454  23.423  1.00  0.00
ATOM   1328  C   THR   152      25.523  35.946  23.493  1.00  0.00
ATOM   1329  O   THR   152      24.623  36.421  22.804  1.00  0.00
ATOM   1330  CB  THR   152      26.666  34.157  22.160  1.00  0.00
ATOM   1331  OG1 THR   152      26.905  32.759  22.078  1.00  0.00
ATOM   1332  CG2 THR   152      28.009  34.882  22.195  1.00  0.00
ATOM   1333  H   ARG   153      26.980  36.104  24.827  1.00  0.00
ATOM   1334  N   ARG   153      26.310  36.646  24.345  1.00  0.00
ATOM   1335  CA  ARG   153      26.245  38.055  24.586  1.00  0.00
ATOM   1336  C   ARG   153      27.332  38.683  23.616  1.00  0.00
ATOM   1337  O   ARG   153      28.428  38.142  23.486  1.00  0.00
ATOM   1338  CB  ARG   153      26.549  38.442  26.035  1.00  0.00
ATOM   1339  CG  ARG   153      26.466  39.954  26.244  1.00  0.00
ATOM   1340  CD  ARG   153      26.997  40.339  27.624  1.00  0.00
ATOM   1341  NE  ARG   153      25.993  40.009  28.657  1.00  0.00
ATOM   1342  CZ  ARG   153      25.967  38.838  29.268  1.00  0.00
ATOM   1343  NH1 ARG   153      25.054  38.584  30.183  1.00  0.00
ATOM   1344  NH2 ARG   153      26.860  37.921  28.961  1.00  0.00
ATOM   1345  H   PHE   154      26.089  40.130  23.040  1.00  0.00
ATOM   1346  N   PHE   154      26.994  39.737  23.024  1.00  0.00
ATOM   1347  CA  PHE   154      28.065  40.414  22.259  1.00  0.00
ATOM   1348  C   PHE   154      28.463  41.825  22.726  1.00  0.00
ATOM   1349  O   PHE   154      27.628  42.562  23.245  1.00  0.00
ATOM   1350  CB  PHE   154      27.618  40.455  20.794  1.00  0.00
ATOM   1351  CG  PHE   154      27.504  39.071  20.196  1.00  0.00
ATOM   1352  CD1 PHE   154      26.294  38.383  20.236  1.00  0.00
ATOM   1353  CD2 PHE   154      28.612  38.473  19.599  1.00  0.00
ATOM   1354  CE1 PHE   154      26.191  37.107  19.684  1.00  0.00
ATOM   1355  CE2 PHE   154      28.510  37.197  19.047  1.00  0.00
ATOM   1356  CZ  PHE   154      27.300  36.516  19.090  1.00  0.00
ATOM   1357  H   ARG   155      30.346  41.675  22.162  1.00  0.00
ATOM   1358  N   ARG   155      29.672  42.264  22.578  1.00  0.00
ATOM   1359  CA  ARG   155      30.051  43.568  22.995  1.00  0.00
ATOM   1360  C   ARG   155      29.115  44.748  22.684  1.00  0.00
ATOM   1361  O   ARG   155      28.919  45.619  23.529  1.00  0.00
ATOM   1362  CB  ARG   155      31.433  43.820  22.387  1.00  0.00
ATOM   1363  CG  ARG   155      32.028  45.143  22.870  1.00  0.00
ATOM   1364  CD  ARG   155      32.276  45.107  24.377  1.00  0.00
ATOM   1365  NE  ARG   155      33.319  44.106  24.688  1.00  0.00
ATOM   1366  CZ  ARG   155      33.675  43.820  25.927  1.00  0.00
ATOM   1367  NH1 ARG   155      34.609  42.920  26.162  1.00  0.00
ATOM   1368  NH2 ARG   155      33.093  44.436  26.934  1.00  0.00
ATOM   1369  H   CYS   156      28.768  44.115  20.883  1.00  0.00
ATOM   1370  N   CYS   156      28.558  44.798  21.564  1.00  0.00
ATOM   1371  CA  CYS   156      27.595  45.852  21.245  1.00  0.00
ATOM   1372  C   CYS   156      26.300  45.674  21.975  1.00  0.00
ATOM   1373  O   CYS   156      25.469  46.579  21.986  1.00  0.00
ATOM   1374  CB  CYS   156      27.344  45.881  19.737  1.00  0.00
ATOM   1375  SG  CYS   156      26.455  44.411  19.169  1.00  0.00
ATOM   1376  H   GLY   157      26.695  43.788  22.698  1.00  0.00
ATOM   1377  N   GLY   157      26.014  44.502  22.651  1.00  0.00
ATOM   1378  CA  GLY   157      24.715  44.299  23.307  1.00  0.00
ATOM   1379  C   GLY   157      23.880  43.310  22.418  1.00  0.00
ATOM   1380  O   GLY   157      22.749  42.975  22.763  1.00  0.00
ATOM   1381  H   GLY   158      25.274  43.056  21.068  1.00  0.00
ATOM   1382  N   GLY   158      24.352  42.840  21.346  1.00  0.00
ATOM   1383  CA  GLY   158      23.537  41.961  20.502  1.00  0.00
ATOM   1384  C   GLY   158      23.612  40.652  21.191  1.00  0.00
ATOM   1385  O   GLY   158      24.454  40.463  22.066  1.00  0.00
ATOM   1386  H   TRP   159      22.025  39.986  20.051  1.00  0.00
ATOM   1387  N   TRP   159      22.684  39.744  20.746  1.00  0.00
ATOM   1388  CA  TRP   159      22.670  38.420  21.293  1.00  0.00
ATOM   1389  C   TRP   159      22.543  37.545  20.172  1.00  0.00
ATOM   1390  O   TRP   159      22.121  37.973  19.101  1.00  0.00
ATOM   1391  CB  TRP   159      21.520  38.182  22.277  1.00  0.00
ATOM   1392  CG  TRP   159      21.562  39.142  23.433  1.00  0.00
ATOM   1393  CD1 TRP   159      21.027  40.388  23.452  1.00  0.00
ATOM   1394  CD2 TRP   159      22.163  38.938  24.722  1.00  0.00
ATOM   1395  NE1 TRP   159      21.263  40.967  24.678  1.00  0.00
ATOM   1396  CE2 TRP   159      21.961  40.101  25.489  1.00  0.00
ATOM   1397  CE3 TRP   159      22.856  37.864  25.293  1.00  0.00
ATOM   1398  CZ2 TRP   159      22.432  40.211  26.795  1.00  0.00
ATOM   1399  CZ3 TRP   159      23.328  37.974  26.600  1.00  0.00
ATOM   1400  CH2 TRP   159      23.118  39.137  27.346  1.00  0.00
ATOM   1401  H   ALA   160      23.339  36.003  21.228  1.00  0.00
ATOM   1402  N   ALA   160      22.909  36.213  20.365  1.00  0.00
ATOM   1403  CA  ALA   160      22.704  35.187  19.435  1.00  0.00
ATOM   1404  C   ALA   160      22.294  33.924  20.179  1.00  0.00
ATOM   1405  O   ALA   160      22.869  33.606  21.218  1.00  0.00
ATOM   1406  CB  ALA   160      23.959  34.929  18.611  1.00  0.00
ATOM   1407  H   PHE   161      20.863  33.593  18.825  1.00  0.00
ATOM   1408  N   PHE   161      21.328  33.249  19.625  1.00  0.00
ATOM   1409  CA  PHE   161      20.923  31.963  20.187  1.00  0.00
ATOM   1410  C   PHE   161      21.286  30.884  19.214  1.00  0.00
ATOM   1411  O   PHE   161      20.901  30.950  18.048  1.00  0.00
ATOM   1412  CB  PHE   161      19.419  31.921  20.476  1.00  0.00
ATOM   1413  CG  PHE   161      19.021  32.901  21.557  1.00  0.00
ATOM   1414  CD1 PHE   161      18.884  34.256  21.263  1.00  0.00
ATOM   1415  CD2 PHE   161      18.789  32.455  22.856  1.00  0.00
ATOM   1416  CE1 PHE   161      18.517  35.158  22.261  1.00  0.00
ATOM   1417  CE2 PHE   161      18.422  33.357  23.854  1.00  0.00
ATOM   1418  CZ  PHE   161      18.287  34.707  23.555  1.00  0.00
ATOM   1419  H   ALA   162      22.216  29.796  20.516  1.00  0.00
ATOM   1420  N   ALA   162      21.994  29.865  19.557  1.00  0.00
ATOM   1421  CA  ALA   162      22.450  28.881  18.680  1.00  0.00
ATOM   1422  C   ALA   162      21.765  27.608  19.169  1.00  0.00
ATOM   1423  O   ALA   162      21.776  27.323  20.364  1.00  0.00
ATOM   1424  CB  ALA   162      23.963  28.703  18.687  1.00  0.00
ATOM   1425  H   ILE   163      21.268  27.219  17.296  1.00  0.00
ATOM   1426  N   ILE   163      21.224  26.924  18.236  1.00  0.00
ATOM   1427  CA  ILE   163      20.535  25.689  18.559  1.00  0.00
ATOM   1428  C   ILE   163      21.077  24.525  17.890  1.00  0.00
ATOM   1429  O   ILE   163      21.250  24.538  16.673  1.00  0.00
ATOM   1430  CB  ILE   163      19.034  25.844  18.226  1.00  0.00
ATOM   1431  CG1 ILE   163      18.401  26.931  19.103  1.00  0.00
ATOM   1432  CG2 ILE   163      18.296  24.527  18.476  1.00  0.00
ATOM   1433  CD1 ILE   163      17.000  27.294  18.624  1.00  0.00
ATOM   1434  H   ARG   164      21.334  23.434  19.596  1.00  0.00
ATOM   1435  N   ARG   164      21.391  23.406  18.611  1.00  0.00
ATOM   1436  CA  ARG   164      21.797  22.191  17.967  1.00  0.00
ATOM   1437  C   ARG   164      20.782  21.140  18.386  1.00  0.00
ATOM   1438  O   ARG   164      20.711  20.785  19.560  1.00  0.00
ATOM   1439  CB  ARG   164      23.207  21.746  18.363  1.00  0.00
ATOM   1440  CG  ARG   164      24.260  22.772  17.945  1.00  0.00
ATOM   1441  CD  ARG   164      25.640  22.374  18.468  1.00  0.00
ATOM   1442  NE  ARG   164      26.038  21.074  17.889  1.00  0.00
ATOM   1443  CZ  ARG   164      26.682  20.981  16.739  1.00  0.00
ATOM   1444  NH1 ARG   164      27.019  19.801  16.258  1.00  0.00
ATOM   1445  NH2 ARG   164      26.989  22.073  16.071  1.00  0.00
ATOM   1446  H   LEU   165      20.055  20.998  16.465  1.00  0.00
ATOM   1447  N   LEU   165      19.994  20.641  17.383  1.00  0.00
ATOM   1448  CA  LEU   165      19.036  19.547  17.673  1.00  0.00
ATOM   1449  C   LEU   165      19.235  18.292  17.014  1.00  0.00
ATOM   1450  O   LEU   165      19.297  18.243  15.787  1.00  0.00
ATOM   1451  CB  LEU   165      17.643  20.093  17.351  1.00  0.00
ATOM   1452  CG  LEU   165      16.536  19.050  17.543  1.00  0.00
ATOM   1453  CD1 LEU   165      16.448  18.639  19.012  1.00  0.00
ATOM   1454  CD2 LEU   165      15.187  19.625  17.113  1.00  0.00
ATOM   1455  H   ASN   166      19.222  17.150  18.690  1.00  0.00
ATOM   1456  N   ASN   166      19.350  17.148  17.712  1.00  0.00
ATOM   1457  CA  ASN   166      19.652  15.922  17.051  1.00  0.00
ATOM   1458  C   ASN   166      18.441  15.587  16.158  1.00  0.00
ATOM   1459  O   ASN   166      17.299  15.746  16.584  1.00  0.00
ATOM   1460  CB  ASN   166      19.922  14.773  18.026  1.00  0.00
ATOM   1461  CG  ASN   166      20.443  13.539  17.296  1.00  0.00
ATOM   1462  ND2 ASN   166      21.614  13.060  17.663  1.00  0.00
ATOM   1463  OD1 ASN   166      19.795  13.016  16.400  1.00  0.00
ATOM   1464  H   HIS   167      19.604  14.945  14.664  1.00  0.00
ATOM   1465  N   HIS   167      18.669  15.120  14.927  1.00  0.00
ATOM   1466  CA  HIS   167      17.598  14.858  13.969  1.00  0.00
ATOM   1467  C   HIS   167      16.677  13.739  14.339  1.00  0.00
ATOM   1468  O   HIS   167      15.525  13.723  13.911  1.00  0.00
ATOM   1469  CB  HIS   167      18.233  14.586  12.602  1.00  0.00
ATOM   1470  CG  HIS   167      17.235  14.548  11.481  1.00  0.00
ATOM   1471  ND1 HIS   167      16.554  15.662  11.040  1.00  0.00
ATOM   1472  CD2 HIS   167      16.808  13.514  10.711  1.00  0.00
ATOM   1473  CE1 HIS   167      15.751  15.309  10.045  1.00  0.00
ATOM   1474  NE2 HIS   167      15.886  14.008   9.825  1.00  0.00
ATOM   1475  H   THR   168      18.046  12.830  15.635  1.00  0.00
ATOM   1476  N   THR   168      17.173  12.730  15.186  1.00  0.00
ATOM   1477  CA  THR   168      16.404  11.543  15.407  1.00  0.00
ATOM   1478  C   THR   168      15.122  12.097  16.016  1.00  0.00
ATOM   1479  O   THR   168      14.031  11.655  15.664  1.00  0.00
ATOM   1480  CB  THR   168      17.036  10.519  16.370  1.00  0.00
ATOM   1481  OG1 THR   168      18.276  10.079  15.833  1.00  0.00
ATOM   1482  CG2 THR   168      16.129   9.307  16.565  1.00  0.00
ATOM   1483  H   MET   169      16.222  13.530  17.090  1.00  0.00
ATOM   1484  N   MET   169      15.342  13.105  16.953  1.00  0.00
ATOM   1485  CA  MET   169      14.204  13.542  17.757  1.00  0.00
ATOM   1486  C   MET   169      13.030  14.275  16.943  1.00  0.00
ATOM   1487  O   MET   169      11.854  14.051  17.221  1.00  0.00
ATOM   1488  CB  MET   169      14.731  14.465  18.859  1.00  0.00
ATOM   1489  CG  MET   169      13.607  14.925  19.787  1.00  0.00
ATOM   1490  SD  MET   169      12.835  13.529  20.636  1.00  0.00
ATOM   1491  CE  MET   169      14.191  13.090  21.738  1.00  0.00
ATOM   1492  H   SER   170      14.416  15.304  15.794  1.00  0.00
ATOM   1493  N   SER   170      13.468  15.103  15.978  1.00  0.00
ATOM   1494  CA  SER   170      12.430  15.732  15.158  1.00  0.00
ATOM   1495  C   SER   170      12.982  16.344  13.905  1.00  0.00
ATOM   1496  O   SER   170      14.198  16.444  13.752  1.00  0.00
ATOM   1497  CB  SER   170      11.702  16.798  15.979  1.00  0.00
ATOM   1498  OG  SER   170      12.577  17.881  16.256  1.00  0.00
ATOM   1499  H   ASP   171      11.209  16.507  13.187  1.00  0.00
ATOM   1500  N   ASP   171      12.157  16.741  13.048  1.00  0.00
ATOM   1501  CA  ASP   171      12.540  17.539  11.856  1.00  0.00
ATOM   1502  C   ASP   171      12.377  19.091  12.189  1.00  0.00
ATOM   1503  O   ASP   171      11.914  19.444  13.271  1.00  0.00
ATOM   1504  CB  ASP   171      11.686  17.169  10.640  1.00  0.00
ATOM   1505  CG  ASP   171      10.227  17.568  10.843  1.00  0.00
ATOM   1506  OD1 ASP   171       9.935  18.209  11.858  1.00  0.00
ATOM   1507  OD2 ASP   171       9.464  17.025   9.647  1.00  0.00
ATOM   1508  H   ALA   172      12.983  19.360  10.364  1.00  0.00
ATOM   1509  N   ALA   172      12.778  19.856  11.193  1.00  0.00
ATOM   1510  CA  ALA   172      12.927  21.231  11.211  1.00  0.00
ATOM   1511  C   ALA   172      11.614  21.846  11.792  1.00  0.00
ATOM   1512  O   ALA   172      11.671  22.703  12.671  1.00  0.00
ATOM   1513  CB  ALA   172      13.201  21.790   9.820  1.00  0.00
ATOM   1514  N   PRO   173      10.437  21.365  11.267  1.00  0.00
ATOM   1515  CA  PRO   173       9.128  21.884  11.650  1.00  0.00
ATOM   1516  C   PRO   173       8.876  21.640  13.136  1.00  0.00
ATOM   1517  O   PRO   173       8.460  22.550  13.849  1.00  0.00
ATOM   1518  CB  PRO   173       8.135  21.105  10.785  1.00  0.00
ATOM   1519  CG  PRO   173       8.861  20.833   9.486  1.00  0.00
ATOM   1520  CD  PRO   173      10.302  20.523   9.857  1.00  0.00
ATOM   1521  H   GLY   174       9.478  19.738  12.953  1.00  0.00
ATOM   1522  N   GLY   174       9.137  20.435  13.563  1.00  0.00
ATOM   1523  CA  GLY   174       8.924  20.110  14.970  1.00  0.00
ATOM   1524  C   GLY   174       9.884  20.896  15.860  1.00  0.00
ATOM   1525  O   GLY   174       9.499  21.343  16.938  1.00  0.00
ATOM   1526  H   LEU   175      11.428  20.664  14.552  1.00  0.00
ATOM   1527  N   LEU   175      11.127  21.064  15.402  1.00  0.00
ATOM   1528  CA  LEU   175      12.070  21.873  16.188  1.00  0.00
ATOM   1529  C   LEU   175      11.608  23.322  16.334  1.00  0.00
ATOM   1530  O   LEU   175      11.716  23.897  17.415  1.00  0.00
ATOM   1531  CB  LEU   175      13.453  21.827  15.533  1.00  0.00
ATOM   1532  CG  LEU   175      14.445  22.808  16.170  1.00  0.00
ATOM   1533  CD1 LEU   175      14.623  22.489  17.652  1.00  0.00
ATOM   1534  CD2 LEU   175      15.804  22.708  15.479  1.00  0.00
ATOM   1535  H   VAL   176      11.087  23.295  14.428  1.00  0.00
ATOM   1536  N   VAL   176      11.131  23.802  15.274  1.00  0.00
ATOM   1537  CA  VAL   176      10.623  25.168  15.313  1.00  0.00
ATOM   1538  C   VAL   176       9.515  25.297  16.262  1.00  0.00
ATOM   1539  O   VAL   176       9.426  26.295  16.973  1.00  0.00
ATOM   1540  CB  VAL   176      10.173  25.621  13.906  1.00  0.00
ATOM   1541  CG1 VAL   176       9.462  26.971  13.980  1.00  0.00
ATOM   1542  CG2 VAL   176      11.381  25.759  12.980  1.00  0.00
ATOM   1543  H   GLN   177       8.827  23.483  15.702  1.00  0.00
ATOM   1544  N   GLN   177       8.656  24.267  16.278  1.00  0.00
ATOM   1545  CA  GLN   177       7.493  24.278  17.121  1.00  0.00
ATOM   1546  C   GLN   177       7.992  24.398  18.541  1.00  0.00
ATOM   1547  O   GLN   177       7.443  25.170  19.323  1.00  0.00
ATOM   1548  CB  GLN   177       6.640  23.016  16.968  1.00  0.00
ATOM   1549  CG  GLN   177       5.938  22.973  15.611  1.00  0.00
ATOM   1550  CD  GLN   177       5.171  21.668  15.431  1.00  0.00
ATOM   1551  NE2 GLN   177       5.383  20.975  14.333  1.00  0.00
ATOM   1552  OE1 GLN   177       4.383  21.279  16.282  1.00  0.00
ATOM   1553  H   LEU   178       9.523  22.996  18.252  1.00  0.00
ATOM   1554  N   LEU   178       9.056  23.617  18.860  1.00  0.00
ATOM   1555  CA  LEU   178       9.533  23.752  20.284  1.00  0.00
ATOM   1556  C   LEU   178      10.146  25.023  20.556  1.00  0.00
ATOM   1557  O   LEU   178       9.929  25.597  21.621  1.00  0.00
ATOM   1558  CB  LEU   178      10.515  22.619  20.593  1.00  0.00
ATOM   1559  CG  LEU   178      10.960  22.601  22.060  1.00  0.00
ATOM   1560  CD1 LEU   178       9.748  22.461  22.977  1.00  0.00
ATOM   1561  CD2 LEU   178      11.904  21.426  22.311  1.00  0.00
ATOM   1562  H   LEU   179      11.115  25.147  18.741  1.00  0.00
ATOM   1563  N   LEU   179      10.971  25.590  19.611  1.00  0.00
ATOM   1564  CA  LEU   179      11.634  26.842  19.882  1.00  0.00
ATOM   1565  C   LEU   179      10.605  27.961  20.084  1.00  0.00
ATOM   1566  O   LEU   179      10.755  28.780  20.988  1.00  0.00
ATOM   1567  CB  LEU   179      12.585  27.204  18.738  1.00  0.00
ATOM   1568  CG  LEU   179      13.754  26.222  18.604  1.00  0.00
ATOM   1569  CD1 LEU   179      14.599  26.573  17.382  1.00  0.00
ATOM   1570  CD2 LEU   179      14.641  26.283  19.847  1.00  0.00
ATOM   1571  H   THR   180       9.492  27.209  18.515  1.00  0.00
ATOM   1572  N   THR   180       9.569  27.923  19.192  1.00  0.00
ATOM   1573  CA  THR   180       8.569  28.948  19.247  1.00  0.00
ATOM   1574  C   THR   180       7.851  28.894  20.544  1.00  0.00
ATOM   1575  O   THR   180       7.596  29.932  21.151  1.00  0.00
ATOM   1576  CB  THR   180       7.561  28.807  18.091  1.00  0.00
ATOM   1577  OG1 THR   180       8.249  28.942  16.855  1.00  0.00
ATOM   1578  CG2 THR   180       6.475  29.878  18.166  1.00  0.00
ATOM   1579  H   THR   181       7.787  26.867  20.410  1.00  0.00
ATOM   1580  N   THR   181       7.532  27.643  20.965  1.00  0.00
ATOM   1581  CA  THR   181       6.836  27.424  22.198  1.00  0.00
ATOM   1582  C   THR   181       7.658  27.909  23.390  1.00  0.00
ATOM   1583  O   THR   181       7.111  28.513  24.311  1.00  0.00
ATOM   1584  CB  THR   181       6.496  25.931  22.375  1.00  0.00
ATOM   1585  OG1 THR   181       5.676  25.509  21.295  1.00  0.00
ATOM   1586  CG2 THR   181       5.749  25.682  23.684  1.00  0.00
ATOM   1587  H   ILE   182       9.295  27.132  22.566  1.00  0.00
ATOM   1588  N   ILE   182       8.911  27.636  23.323  1.00  0.00
ATOM   1589  CA  ILE   182       9.790  28.091  24.399  1.00  0.00
ATOM   1590  C   ILE   182       9.754  29.593  24.466  1.00  0.00
ATOM   1591  O   ILE   182       9.677  30.159  25.554  1.00  0.00
ATOM   1592  CB  ILE   182      11.241  27.601  24.194  1.00  0.00
ATOM   1593  CG1 ILE   182      11.318  26.078  24.349  1.00  0.00
ATOM   1594  CG2 ILE   182      12.169  28.243  25.228  1.00  0.00
ATOM   1595  CD1 ILE   182      12.668  25.534  23.892  1.00  0.00
ATOM   1596  H   ALA   183       9.872  29.739  22.490  1.00  0.00
ATOM   1597  N   ALA   183       9.803  30.241  23.337  1.00  0.00
ATOM   1598  CA  ALA   183       9.752  31.707  23.299  1.00  0.00
ATOM   1599  C   ALA   183       8.443  32.247  23.867  1.00  0.00
ATOM   1600  O   ALA   183       8.450  33.231  24.604  1.00  0.00
ATOM   1601  CB  ALA   183       9.944  32.189  21.866  1.00  0.00
ATOM   1602  H   GLU   184       7.354  30.816  22.935  1.00  0.00
ATOM   1603  N   GLU   184       7.317  31.601  23.532  1.00  0.00
ATOM   1604  CA  GLU   184       6.020  32.047  24.050  1.00  0.00
ATOM   1605  C   GLU   184       5.954  31.938  25.559  1.00  0.00
ATOM   1606  O   GLU   184       5.432  32.835  26.219  1.00  0.00
ATOM   1607  CB  GLU   184       4.892  31.231  23.413  1.00  0.00
ATOM   1608  CG  GLU   184       4.770  31.517  21.916  1.00  0.00
ATOM   1609  CD  GLU   184       4.358  32.964  21.668  1.00  0.00
ATOM   1610  OE1 GLU   184       4.303  33.360  20.501  1.00  0.00
ATOM   1611  OE2 GLU   184       4.099  33.667  22.652  1.00  0.00
ATOM   1612  H   PHE   185       6.852  30.169  25.467  1.00  0.00
ATOM   1613  N   PHE   185       6.474  30.879  26.040  1.00  0.00
ATOM   1614  CA  PHE   185       6.512  30.720  27.493  1.00  0.00
ATOM   1615  C   PHE   185       7.366  31.816  28.128  1.00  0.00
ATOM   1616  O   PHE   185       7.006  32.350  29.175  1.00  0.00
ATOM   1617  CB  PHE   185       7.064  29.342  27.870  1.00  0.00
ATOM   1618  CG  PHE   185       6.117  28.227  27.488  1.00  0.00
ATOM   1619  CD1 PHE   185       6.610  26.971  27.143  1.00  0.00
ATOM   1620  CD2 PHE   185       4.741  28.448  27.479  1.00  0.00
ATOM   1621  CE1 PHE   185       5.736  25.944  26.791  1.00  0.00
ATOM   1622  CE2 PHE   185       3.866  27.422  27.127  1.00  0.00
ATOM   1623  CZ  PHE   185       4.365  26.171  26.783  1.00  0.00
ATOM   1624  H   ALA   186       8.794  31.693  26.677  1.00  0.00
ATOM   1625  N   ALA   186       8.534  32.184  27.493  1.00  0.00
ATOM   1626  CA  ALA   186       9.390  33.270  27.978  1.00  0.00
ATOM   1627  C   ALA   186       8.535  34.509  27.985  1.00  0.00
ATOM   1628  O   ALA   186       8.618  35.310  28.914  1.00  0.00
ATOM   1629  CB  ALA   186      10.620  33.483  27.105  1.00  0.00
ATOM   1630  H   ARG   187       7.620  33.985  26.305  1.00  0.00
ATOM   1631  N   ARG   187       7.693  34.706  26.975  1.00  0.00
ATOM   1632  CA  ARG   187       6.928  35.852  26.823  1.00  0.00
ATOM   1633  C   ARG   187       6.009  36.076  27.943  1.00  0.00
ATOM   1634  O   ARG   187       5.697  37.221  28.264  1.00  0.00
ATOM   1635  CB  ARG   187       6.145  35.767  25.510  1.00  0.00
ATOM   1636  CG  ARG   187       7.062  35.910  24.296  1.00  0.00
ATOM   1637  CD  ARG   187       6.264  35.790  22.998  1.00  0.00
ATOM   1638  NE  ARG   187       5.327  36.927  22.881  1.00  0.00
ATOM   1639  CZ  ARG   187       4.398  36.982  21.944  1.00  0.00
ATOM   1640  NH1 ARG   187       3.581  38.014  21.874  1.00  0.00
ATOM   1641  NH2 ARG   187       4.288  36.001  21.074  1.00  0.00
ATOM   1642  H   GLY   188       5.860  33.999  28.269  1.00  0.00
ATOM   1643  N   GLY   188       5.579  34.903  28.550  1.00  0.00
ATOM   1644  CA  GLY   188       4.680  35.044  29.645  1.00  0.00
ATOM   1645  C   GLY   188       3.344  34.407  29.268  1.00  0.00
ATOM   1646  O   GLY   188       2.407  34.424  30.063  1.00  0.00
ATOM   1647  H   ALA   189       3.952  33.864  27.293  1.00  0.00
ATOM   1648  N   ALA   189       3.280  33.829  28.015  1.00  0.00
ATOM   1649  CA  ALA   189       2.027  33.078  27.800  1.00  0.00
ATOM   1650  C   ALA   189       2.134  31.984  28.859  1.00  0.00
ATOM   1651  O   ALA   189       3.011  31.128  28.775  1.00  0.00
ATOM   1652  CB  ALA   189       1.881  32.460  26.415  1.00  0.00
ATOM   1653  H   GLU   190       0.396  32.657  29.818  1.00  0.00
ATOM   1654  N   GLU   190       1.188  32.067  29.843  1.00  0.00
ATOM   1655  CA  GLU   190       1.404  31.165  31.046  1.00  0.00
ATOM   1656  C   GLU   190       0.889  29.696  30.856  1.00  0.00
ATOM   1657  O   GLU   190      -0.304  29.438  30.995  1.00  0.00
ATOM   1658  CB  GLU   190       0.730  31.806  32.263  1.00  0.00
ATOM   1659  CG  GLU   190       1.388  33.135  32.633  1.00  0.00
ATOM   1660  CD  GLU   190       0.685  33.781  33.822  1.00  0.00
ATOM   1661  OE1 GLU   190       1.197  34.785  34.325  1.00  0.00
ATOM   1662  OE2 GLU   190      -0.365  33.265  34.221  1.00  0.00
ATOM   1663  H   GLY   191       2.760  29.104  30.604  1.00  0.00
ATOM   1664  N   GLY   191       1.811  28.837  30.562  1.00  0.00
ATOM   1665  CA  GLY   191       1.467  27.461  30.167  1.00  0.00
ATOM   1666  C   GLY   191       0.616  27.485  28.984  1.00  0.00
ATOM   1667  O   GLY   191      -0.294  26.668  28.863  1.00  0.00
ATOM   1668  H   ALA   192       1.659  28.946  28.083  1.00  0.00
ATOM   1669  N   ALA   192       0.858  28.370  28.097  1.00  0.00
ATOM   1670  CA  ALA   192      -0.153  28.512  27.026  1.00  0.00
ATOM   1671  C   ALA   192       0.558  28.323  25.687  1.00  0.00
ATOM   1672  O   ALA   192       0.724  29.282  24.936  1.00  0.00
ATOM   1673  CB  ALA   192      -0.841  29.871  27.070  1.00  0.00
ATOM   1674  N   PRO   193       0.965  27.149  25.372  1.00  0.00
ATOM   1675  CA  PRO   193       1.586  26.905  24.032  1.00  0.00
ATOM   1676  C   PRO   193       0.652  26.943  22.866  1.00  0.00
ATOM   1677  O   PRO   193      -0.534  26.656  23.016  1.00  0.00
ATOM   1678  CB  PRO   193       2.187  25.511  24.214  1.00  0.00
ATOM   1679  CG  PRO   193       1.268  24.800  25.184  1.00  0.00
ATOM   1680  CD  PRO   193       0.774  25.857  26.157  1.00  0.00
ATOM   1681  H   SER   194       2.083  27.544  21.471  1.00  0.00
ATOM   1682  N   SER   194       1.149  27.290  21.661  1.00  0.00
ATOM   1683  CA  SER   194       0.217  27.271  20.611  1.00  0.00
ATOM   1684  C   SER   194      -0.355  25.990  20.227  1.00  0.00
ATOM   1685  O   SER   194      -1.564  25.888  20.033  1.00  0.00
ATOM   1686  CB  SER   194       0.904  27.915  19.406  1.00  0.00
ATOM   1687  OG  SER   194       1.978  27.099  18.964  1.00  0.00
ATOM   1688  H   VAL   195       1.436  25.179  20.313  1.00  0.00
ATOM   1689  N   VAL   195       0.484  25.002  20.119  1.00  0.00
ATOM   1690  CA  VAL   195       0.073  23.653  19.729  1.00  0.00
ATOM   1691  C   VAL   195       0.696  22.699  20.672  1.00  0.00
ATOM   1692  O   VAL   195       1.913  22.709  20.843  1.00  0.00
ATOM   1693  CB  VAL   195       0.479  23.308  18.279  1.00  0.00
ATOM   1694  CG1 VAL   195       0.058  21.882  17.930  1.00  0.00
ATOM   1695  CG2 VAL   195      -0.193  24.266  17.296  1.00  0.00
ATOM   1696  N   PRO   196      -0.098  21.865  21.289  1.00  0.00
ATOM   1697  CA  PRO   196       0.389  20.827  22.150  1.00  0.00
ATOM   1698  C   PRO   196       0.949  19.750  21.226  1.00  0.00
ATOM   1699  O   PRO   196       0.284  19.349  20.273  1.00  0.00
ATOM   1700  CB  PRO   196      -0.815  20.307  22.939  1.00  0.00
ATOM   1701  CG  PRO   196      -2.013  20.537  22.043  1.00  0.00
ATOM   1702  CD  PRO   196      -1.847  21.928  21.456  1.00  0.00
ATOM   1703  N   PRO   197       2.144  19.297  21.519  1.00  0.00
ATOM   1704  CA  PRO   197       2.714  18.270  20.658  1.00  0.00
ATOM   1705  C   PRO   197       1.948  17.038  20.737  1.00  0.00
ATOM   1706  O   PRO   197       1.355  16.747  21.773  1.00  0.00
ATOM   1707  CB  PRO   197       4.133  18.074  21.195  1.00  0.00
ATOM   1708  CG  PRO   197       4.074  18.494  22.648  1.00  0.00
ATOM   1709  CD  PRO   197       3.077  19.638  22.723  1.00  0.00
ATOM   1710  H   VAL   198       2.336  16.603  18.905  1.00  0.00
ATOM   1711  N   VAL   198       1.900  16.251  19.717  1.00  0.00
ATOM   1712  CA  VAL   198       1.282  14.941  19.678  1.00  0.00
ATOM   1713  C   VAL   198       2.409  13.967  19.594  1.00  0.00
ATOM   1714  O   VAL   198       3.189  14.007  18.645  1.00  0.00
ATOM   1715  CB  VAL   198       0.322  14.745  18.483  1.00  0.00
ATOM   1716  CG1 VAL   198      -0.262  13.333  18.491  1.00  0.00
ATOM   1717  CG2 VAL   198      -0.829  15.746  18.556  1.00  0.00
ATOM   1718  H   TRP   199       1.881  13.014  21.368  1.00  0.00
ATOM   1719  N   TRP   199       2.480  13.096  20.588  1.00  0.00
ATOM   1720  CA  TRP   199       3.597  12.176  20.450  1.00  0.00
ATOM   1721  C   TRP   199       2.946  10.810  20.113  1.00  0.00
ATOM   1722  O   TRP   199       2.238  10.244  20.942  1.00  0.00
ATOM   1723  CB  TRP   199       4.451  12.052  21.715  1.00  0.00
ATOM   1724  CG  TRP   199       5.650  11.171  21.499  1.00  0.00
ATOM   1725  CD1 TRP   199       5.667   9.817  21.575  1.00  0.00
ATOM   1726  CD2 TRP   199       6.990  11.577  21.175  1.00  0.00
ATOM   1727  NE1 TRP   199       6.940   9.362  21.318  1.00  0.00
ATOM   1728  CE2 TRP   199       7.784  10.420  21.066  1.00  0.00
ATOM   1729  CE3 TRP   199       7.586  12.826  20.968  1.00  0.00
ATOM   1730  CZ2 TRP   199       9.141  10.486  20.759  1.00  0.00
ATOM   1731  CZ3 TRP   199       8.944  12.893  20.660  1.00  0.00
ATOM   1732  CH2 TRP   199       9.716  11.732  20.556  1.00  0.00
ATOM   1733  H   GLN   200       3.754  10.926  18.277  1.00  0.00
ATOM   1734  N   GLN   200       3.235  10.317  18.855  1.00  0.00
ATOM   1735  CA  GLN   200       2.857   9.051  18.358  1.00  0.00
ATOM   1736  C   GLN   200       3.627   8.720  17.160  1.00  0.00
ATOM   1737  O   GLN   200       3.335   9.227  16.079  1.00  0.00
ATOM   1738  CB  GLN   200       1.359   9.020  18.045  1.00  0.00
ATOM   1739  CG  GLN   200       1.018   9.894  16.837  1.00  0.00
ATOM   1740  CD  GLN   200      -0.481   9.886  16.560  1.00  0.00
ATOM   1741  NE2 GLN   200      -1.003  10.940  15.971  1.00  0.00
ATOM   1742  OE1 GLN   200      -1.174   8.929  16.876  1.00  0.00
ATOM   1743  H   ARG   201       4.748   7.514  18.159  1.00  0.00
ATOM   1744  N   ARG   201       4.603   7.889  17.258  1.00  0.00
ATOM   1745  CA  ARG   201       5.466   7.481  16.177  1.00  0.00
ATOM   1746  C   ARG   201       4.807   6.482  15.185  1.00  0.00
ATOM   1747  O   ARG   201       5.262   6.349  14.051  1.00  0.00
ATOM   1748  CB  ARG   201       6.739   6.870  16.769  1.00  0.00
ATOM   1749  CG  ARG   201       7.527   7.893  17.588  1.00  0.00
ATOM   1750  CD  ARG   201       8.178   8.931  16.675  1.00  0.00
ATOM   1751  NE  ARG   201       8.876   9.947  17.492  1.00  0.00
ATOM   1752  CZ  ARG   201       9.449  11.010  16.957  1.00  0.00
ATOM   1753  NH1 ARG   201      10.060  11.893  17.721  1.00  0.00
ATOM   1754  NH2 ARG   201       9.409  11.189  15.653  1.00  0.00
ATOM   1755  H   GLU   202       3.523   6.187  16.532  1.00  0.00
ATOM   1756  N   GLU   202       3.803   5.860  15.644  1.00  0.00
ATOM   1757  CA  GLU   202       3.080   4.798  15.033  1.00  0.00
ATOM   1758  C   GLU   202       2.396   5.191  13.699  1.00  0.00
ATOM   1759  O   GLU   202       2.251   4.354  12.811  1.00  0.00
ATOM   1760  CB  GLU   202       2.036   4.277  16.025  1.00  0.00
ATOM   1761  CG  GLU   202       2.693   3.546  17.197  1.00  0.00
ATOM   1762  CD  GLU   202       1.649   3.080  18.206  1.00  0.00
ATOM   1763  OE1 GLU   202       2.028   2.399  19.162  1.00  0.00
ATOM   1764  OE2 GLU   202       0.473   3.411  18.013  1.00  0.00
ATOM   1765  H   PHE   203       2.188   7.129  14.223  1.00  0.00
ATOM   1766  N   PHE   203       1.977   6.454  13.535  1.00  0.00
ATOM   1767  CA  PHE   203       1.237   6.841  12.388  1.00  0.00
ATOM   1768  C   PHE   203       2.108   6.578  11.156  1.00  0.00
ATOM   1769  O   PHE   203       1.597   6.175  10.114  1.00  0.00
ATOM   1770  CB  PHE   203       0.835   8.319  12.437  1.00  0.00
ATOM   1771  CG  PHE   203      -0.282   8.636  11.469  1.00  0.00
ATOM   1772  CD1 PHE   203      -1.597   8.291  11.772  1.00  0.00
ATOM   1773  CD2 PHE   203      -0.003   9.278  10.264  1.00  0.00
ATOM   1774  CE1 PHE   203      -2.625   8.584  10.878  1.00  0.00
ATOM   1775  CE2 PHE   203      -1.031   9.572   9.369  1.00  0.00
ATOM   1776  CZ  PHE   203      -2.341   9.224   9.678  1.00  0.00
ATOM   1777  H   LEU   204       3.789   7.124  12.138  1.00  0.00
ATOM   1778  N   LEU   204       3.442   6.799  11.273  1.00  0.00
ATOM   1779  CA  LEU   204       4.373   6.571  10.172  1.00  0.00
ATOM   1780  C   LEU   204       4.782   5.167  10.000  1.00  0.00
ATOM   1781  O   LEU   204       5.635   4.871   9.166  1.00  0.00
ATOM   1782  CB  LEU   204       5.605   7.453  10.391  1.00  0.00
ATOM   1783  CG  LEU   204       5.291   8.950  10.287  1.00  0.00
ATOM   1784  CD1 LEU   204       6.551   9.772  10.552  1.00  0.00
ATOM   1785  CD2 LEU   204       4.772   9.285   8.890  1.00  0.00
ATOM   1786  H   ALA   205       3.631   4.530  11.404  1.00  0.00
ATOM   1787  N   ALA   205       4.260   4.240  10.701  1.00  0.00
ATOM   1788  CA  ALA   205       4.531   2.795  10.524  1.00  0.00
ATOM   1789  C   ALA   205       4.196   2.253   9.135  1.00  0.00
ATOM   1790  O   ALA   205       3.153   2.586   8.579  1.00  0.00
ATOM   1791  CB  ALA   205       3.755   2.030  11.590  1.00  0.00
ATOM   1792  H   ALA   206       5.912   1.264   9.161  1.00  0.00
ATOM   1793  N   ALA   206       5.077   1.463   8.672  1.00  0.00
ATOM   1794  CA  ALA   206       4.841   0.830   7.379  1.00  0.00
ATOM   1795  C   ALA   206       3.858  -0.391   7.484  1.00  0.00
ATOM   1796  O   ALA   206       3.746  -1.002   8.544  1.00  0.00
ATOM   1797  CB  ALA   206       6.170   0.388   6.779  1.00  0.00
ATOM   1798  H   ARG   207       3.326  -0.302   5.674  1.00  0.00
ATOM   1799  N   ARG   207       3.167  -0.791   6.517  1.00  0.00
ATOM   1800  CA  ARG   207       2.202  -1.867   6.539  1.00  0.00
ATOM   1801  C   ARG   207       2.880  -3.210   6.713  1.00  0.00
ATOM   1802  O   ARG   207       4.008  -3.394   6.260  1.00  0.00
ATOM   1803  CB  ARG   207       1.374  -1.860   5.252  1.00  0.00
ATOM   1804  CG  ARG   207       0.486  -0.619   5.159  1.00  0.00
ATOM   1805  CD  ARG   207      -0.271  -0.594   3.832  1.00  0.00
ATOM   1806  NE  ARG   207       0.680  -0.411   2.716  1.00  0.00
ATOM   1807  CZ  ARG   207       0.294  -0.402   1.453  1.00  0.00
ATOM   1808  NH1 ARG   207       1.175  -0.235   0.487  1.00  0.00
ATOM   1809  NH2 ARG   207      -0.979  -0.560   1.158  1.00  0.00
ATOM   1810  H   GLN   208       1.284  -3.938   7.727  1.00  0.00
ATOM   1811  N   GLN   208       2.178  -4.157   7.371  1.00  0.00
ATOM   1812  CA  GLN   208       2.710  -5.490   7.561  1.00  0.00
ATOM   1813  C   GLN   208       1.888  -6.680   7.064  1.00  0.00
ATOM   1814  O   GLN   208       0.881  -7.031   7.674  1.00  0.00
ATOM   1815  CB  GLN   208       2.987  -5.632   9.060  1.00  0.00
ATOM   1816  CG  GLN   208       4.105  -4.695   9.516  1.00  0.00
ATOM   1817  CD  GLN   208       4.330  -4.801  11.021  1.00  0.00
ATOM   1818  NE2 GLN   208       5.570  -4.882  11.453  1.00  0.00
ATOM   1819  OE1 GLN   208       3.386  -4.810  11.798  1.00  0.00
ATOM   1820  N   PRO   209       2.440  -7.737   5.372  1.00  0.00
ATOM   1821  CA  PRO   209       3.651  -7.404   4.618  1.00  0.00
ATOM   1822  C   PRO   209       3.722  -6.135   3.698  1.00  0.00
ATOM   1823  O   PRO   209       2.884  -5.967   2.814  1.00  0.00
ATOM   1824  CB  PRO   209       3.779  -8.689   3.799  1.00  0.00
ATOM   1825  CG  PRO   209       2.372  -9.234   3.683  1.00  0.00
ATOM   1826  CD  PRO   209       1.664  -8.870   4.977  1.00  0.00
ATOM   1827  N   PRO   210       4.725  -5.301   3.944  1.00  0.00
ATOM   1828  CA  PRO   210       4.896  -4.044   3.171  1.00  0.00
ATOM   1829  C   PRO   210       5.086  -4.057   1.657  1.00  0.00
ATOM   1830  O   PRO   210       5.938  -4.783   1.149  1.00  0.00
ATOM   1831  CB  PRO   210       6.139  -3.500   3.879  1.00  0.00
ATOM   1832  CG  PRO   210       6.970  -4.716   4.223  1.00  0.00
ATOM   1833  CD  PRO   210       6.968  -5.600   2.987  1.00  0.00
ATOM   1834  H   SER   211       3.752  -2.505   1.487  1.00  0.00
ATOM   1835  N   SER   211       4.249  -3.213   1.012  1.00  0.00
ATOM   1836  CA  SER   211       4.088  -3.352  -0.390  1.00  0.00
ATOM   1837  C   SER   211       4.556  -1.974  -0.888  1.00  0.00
ATOM   1838  O   SER   211       3.923  -0.964  -0.591  1.00  0.00
ATOM   1839  CB  SER   211       2.656  -3.616  -0.860  1.00  0.00
ATOM   1840  OG  SER   211       2.178  -4.832  -0.303  1.00  0.00
ATOM   1841  H   ILE   212       6.117  -2.834  -1.915  1.00  0.00
ATOM   1842  N   ILE   212       5.714  -1.964  -1.685  1.00  0.00
ATOM   1843  CA  ILE   212       6.314  -0.771  -2.167  1.00  0.00
ATOM   1844  C   ILE   212       5.963  -0.725  -3.640  1.00  0.00
ATOM   1845  O   ILE   212       6.310  -1.638  -4.385  1.00  0.00
ATOM   1846  CB  ILE   212       7.848  -0.723  -1.984  1.00  0.00
ATOM   1847  CG1 ILE   212       8.542  -1.536  -3.083  1.00  0.00
ATOM   1848  CG2 ILE   212       8.240  -1.307  -0.625  1.00  0.00
ATOM   1849  CD1 ILE   212      10.059  -1.399  -3.010  1.00  0.00
ATOM   1850  H   THR   213       5.045   1.054  -3.445  1.00  0.00
ATOM   1851  N   THR   213       5.272   0.342  -4.090  1.00  0.00
ATOM   1852  CA  THR   213       4.862   0.480  -5.464  1.00  0.00
ATOM   1853  C   THR   213       6.021   0.951  -6.475  1.00  0.00
ATOM   1854  O   THR   213       6.010   0.573  -7.645  1.00  0.00
ATOM   1855  CB  THR   213       3.683   1.470  -5.531  1.00  0.00
ATOM   1856  OG1 THR   213       2.615   0.977  -4.733  1.00  0.00
ATOM   1857  CG2 THR   213       3.184   1.645  -6.963  1.00  0.00
ATOM   1858  H   PHE   214       6.947   1.893  -4.852  1.00  0.00
ATOM   1859  N   PHE   214       6.944   1.775  -5.831  1.00  0.00
ATOM   1860  CA  PHE   214       7.886   2.441  -6.595  1.00  0.00
ATOM   1861  C   PHE   214       9.322   1.974  -6.343  1.00  0.00
ATOM   1862  O   PHE   214       9.594   1.339  -5.326  1.00  0.00
ATOM   1863  CB  PHE   214       7.770   3.945  -6.326  1.00  0.00
ATOM   1864  CG  PHE   214       6.436   4.500  -6.771  1.00  0.00
ATOM   1865  CD1 PHE   214       5.370   4.572  -5.877  1.00  0.00
ATOM   1866  CD2 PHE   214       6.264   4.945  -8.079  1.00  0.00
ATOM   1867  CE1 PHE   214       4.141   5.084  -6.288  1.00  0.00
ATOM   1868  CE2 PHE   214       5.034   5.458  -8.491  1.00  0.00
ATOM   1869  CZ  PHE   214       3.974   5.527  -7.595  1.00  0.00
ATOM   1870  H   GLN   215       9.769   2.715  -8.090  1.00  0.00
ATOM   1871  N   GLN   215      10.150   2.318  -7.270  1.00  0.00
ATOM   1872  CA  GLN   215      11.637   2.148  -7.159  1.00  0.00
ATOM   1873  C   GLN   215      12.328   2.965  -6.167  1.00  0.00
ATOM   1874  O   GLN   215      13.427   2.619  -5.741  1.00  0.00
ATOM   1875  CB  GLN   215      12.222   2.403  -8.550  1.00  0.00
ATOM   1876  CG  GLN   215      13.745   2.268  -8.552  1.00  0.00
ATOM   1877  CD  GLN   215      14.315   2.505  -9.947  1.00  0.00
ATOM   1878  NE2 GLN   215      15.454   3.156 -10.043  1.00  0.00
ATOM   1879  OE1 GLN   215      13.730   2.101 -10.942  1.00  0.00
ATOM   1880  H   HIS   216      10.829   4.360  -6.085  1.00  0.00
ATOM   1881  N   HIS   216      11.714   4.122  -5.719  1.00  0.00
ATOM   1882  CA  HIS   216      12.350   5.018  -4.697  1.00  0.00
ATOM   1883  C   HIS   216      13.736   5.427  -4.943  1.00  0.00
ATOM   1884  O   HIS   216      14.590   5.267  -4.073  1.00  0.00
ATOM   1885  CB  HIS   216      12.244   4.307  -3.344  1.00  0.00
ATOM   1886  CG  HIS   216      10.861   3.807  -3.044  1.00  0.00
ATOM   1887  ND1 HIS   216      10.465   2.506  -3.264  1.00  0.00
ATOM   1888  CD2 HIS   216       9.778   4.451  -2.535  1.00  0.00
ATOM   1889  CE1 HIS   216       9.195   2.374  -2.901  1.00  0.00
ATOM   1890  NE2 HIS   216       8.755   3.543  -2.455  1.00  0.00
ATOM   1891  H   HIS   217      13.210   6.021  -6.792  1.00  0.00
ATOM   1892  N   HIS   217      13.939   5.958  -6.129  1.00  0.00
ATOM   1893  CA  HIS   217      15.257   6.466  -6.473  1.00  0.00
ATOM   1894  C   HIS   217      15.859   7.404  -5.464  1.00  0.00
ATOM   1895  O   HIS   217      17.079   7.535  -5.397  1.00  0.00
ATOM   1896  CB  HIS   217      15.166   7.151  -7.840  1.00  0.00
ATOM   1897  CG  HIS   217      14.356   8.415  -7.817  1.00  0.00
ATOM   1898  ND1 HIS   217      12.979   8.428  -7.855  1.00  0.00
ATOM   1899  CD2 HIS   217      14.746   9.715  -7.760  1.00  0.00
ATOM   1900  CE1 HIS   217      12.559   9.687  -7.822  1.00  0.00
ATOM   1901  NE2 HIS   217      13.615  10.488  -7.764  1.00  0.00
ATOM   1902  H   GLU   218      14.061   8.058  -4.592  1.00  0.00
ATOM   1903  N   GLU   218      15.046   8.122  -4.599  1.00  0.00
ATOM   1904  CA  GLU   218      15.674   8.964  -3.703  1.00  0.00
ATOM   1905  C   GLU   218      16.602   8.243  -2.673  1.00  0.00
ATOM   1906  O   GLU   218      17.531   8.852  -2.147  1.00  0.00
ATOM   1907  CB  GLU   218      14.604   9.775  -2.968  1.00  0.00
ATOM   1908  CG  GLU   218      13.656   8.869  -2.181  1.00  0.00
ATOM   1909  CD  GLU   218      12.567   8.302  -3.085  1.00  0.00
ATOM   1910  OE1 GLU   218      12.657   8.502  -4.299  1.00  0.00
ATOM   1911  OE2 GLU   218      11.647   7.670  -2.553  1.00  0.00
ATOM   1912  H   TYR   219      15.453   6.551  -2.917  1.00  0.00
ATOM   1913  N   TYR   219      16.240   6.970  -2.495  1.00  0.00
ATOM   1914  CA  TYR   219      17.087   6.171  -1.616  1.00  0.00
ATOM   1915  C   TYR   219      18.263   5.560  -2.228  1.00  0.00
ATOM   1916  O   TYR   219      19.186   5.159  -1.522  1.00  0.00
ATOM   1917  CB  TYR   219      16.203   5.088  -0.989  1.00  0.00
ATOM   1918  CG  TYR   219      15.287   5.645   0.082  1.00  0.00
ATOM   1919  CD1 TYR   219      13.929   5.838  -0.179  1.00  0.00
ATOM   1920  CD2 TYR   219      15.792   5.971   1.341  1.00  0.00
ATOM   1921  CE1 TYR   219      13.086   6.352   0.808  1.00  0.00
ATOM   1922  CE2 TYR   219      14.951   6.485   2.329  1.00  0.00
ATOM   1923  CZ  TYR   219      13.600   6.674   2.060  1.00  0.00
ATOM   1924  OH  TYR   219      12.771   7.179   3.032  1.00  0.00
ATOM   1925  H   GLU   220      17.466   5.935  -4.069  1.00  0.00
ATOM   1926  N   GLU   220      18.224   5.495  -3.617  1.00  0.00
ATOM   1927  CA  GLU   220      19.210   4.839  -4.398  1.00  0.00
ATOM   1928  C   GLU   220      20.390   5.746  -4.481  1.00  0.00
ATOM   1929  O   GLU   220      20.258   6.949  -4.268  1.00  0.00
ATOM   1930  CB  GLU   220      18.707   4.500  -5.804  1.00  0.00
ATOM   1931  CG  GLU   220      17.719   3.333  -5.779  1.00  0.00
ATOM   1932  CD  GLU   220      17.228   3.003  -7.184  1.00  0.00
ATOM   1933  OE1 GLU   220      16.433   2.068  -7.318  1.00  0.00
ATOM   1934  OE2 GLU   220      17.652   3.690  -8.120  1.00  0.00
ATOM   1935  H   GLN   221      21.542   4.196  -5.013  1.00  0.00
ATOM   1936  N   GLN   221      21.540   5.159  -4.800  1.00  0.00
ATOM   1937  CA  GLN   221      22.777   5.891  -4.845  1.00  0.00
ATOM   1938  C   GLN   221      22.764   6.944  -5.952  1.00  0.00
ATOM   1939  O   GLN   221      22.243   6.691  -7.036  1.00  0.00
ATOM   1940  CB  GLN   221      23.952   4.931  -5.047  1.00  0.00
ATOM   1941  CG  GLN   221      24.077   3.945  -3.885  1.00  0.00
ATOM   1942  CD  GLN   221      24.351   4.674  -2.574  1.00  0.00
ATOM   1943  NE2 GLN   221      23.592   4.385  -1.539  1.00  0.00
ATOM   1944  OE1 GLN   221      25.249   5.500  -2.489  1.00  0.00
ATOM   1945  H   VAL   222      23.747   8.284  -4.791  1.00  0.00
ATOM   1946  N   VAL   222      23.352   8.149  -5.685  1.00  0.00
ATOM   1947  CA  VAL   222      23.420   9.230  -6.665  1.00  0.00
ATOM   1948  C   VAL   222      24.358   8.919  -7.751  1.00  0.00
ATOM   1949  O   VAL   222      25.324   8.189  -7.541  1.00  0.00
ATOM   1950  CB  VAL   222      23.822  10.555  -5.979  1.00  0.00
ATOM   1951  CG1 VAL   222      22.791  10.944  -4.920  1.00  0.00
ATOM   1952  CG2 VAL   222      25.183  10.410  -5.300  1.00  0.00
ATOM   1953  H   ILE   223      23.258  10.046  -9.135  1.00  0.00
ATOM   1954  N   ILE   223      24.062   9.503  -8.955  1.00  0.00
ATOM   1955  CA  ILE   223      25.014   9.293 -10.004  1.00  0.00
ATOM   1956  C   ILE   223      26.443   9.713  -9.689  1.00  0.00
ATOM   1957  O   ILE   223      26.670  10.825  -9.218  1.00  0.00
ATOM   1958  CB  ILE   223      24.510  10.028 -11.267  1.00  0.00
ATOM   1959  CG1 ILE   223      23.170   9.442 -11.727  1.00  0.00
ATOM   1960  CG2 ILE   223      25.521   9.882 -12.406  1.00  0.00
ATOM   1961  CD1 ILE   223      23.292   7.963 -12.075  1.00  0.00
ATOM   1962  H   ASN   224      27.080   7.956 -10.355  1.00  0.00
ATOM   1963  N   ASN   224      27.322   8.829  -9.961  1.00  0.00
ATOM   1964  CA  ASN   224      28.724   9.122  -9.685  1.00  0.00
ATOM   1965  C   ASN   224      29.239  10.056 -10.739  1.00  0.00
ATOM   1966  O   ASN   224      29.010   9.833 -11.926  1.00  0.00
ATOM   1967  CB  ASN   224      29.575   7.849  -9.647  1.00  0.00
ATOM   1968  CG  ASN   224      29.279   7.024  -8.400  1.00  0.00
ATOM   1969  ND2 ASN   224      29.359   5.713  -8.500  1.00  0.00
ATOM   1970  OD1 ASN   224      28.978   7.563  -7.344  1.00  0.00
ATOM   1971  H   THR   225      30.122  11.141  -9.254  1.00  0.00
ATOM   1972  N   THR   225      29.950  11.102 -10.225  1.00  0.00
ATOM   1973  CA  THR   225      30.461  12.155 -11.077  1.00  0.00
ATOM   1974  C   THR   225      31.774  11.657 -11.581  1.00  0.00
ATOM   1975  O   THR   225      32.287  10.658 -11.081  1.00  0.00
ATOM   1976  CB  THR   225      30.660  13.498 -10.350  1.00  0.00
ATOM   1977  OG1 THR   225      31.653  13.341  -9.345  1.00  0.00
ATOM   1978  CG2 THR   225      29.366  13.971  -9.690  1.00  0.00
ATOM   1979  H   THR   226      31.951  13.108 -12.999  1.00  0.00
ATOM   1980  N   THR   226      32.394  12.326 -12.591  1.00  0.00
ATOM   1981  CA  THR   226      33.636  11.933 -13.057  1.00  0.00
ATOM   1982  C   THR   226      34.572  12.179 -11.873  1.00  0.00
ATOM   1983  O   THR   226      34.359  13.113 -11.102  1.00  0.00
ATOM   1984  CB  THR   226      34.134  12.721 -14.283  1.00  0.00
ATOM   1985  OG1 THR   226      34.199  14.102 -13.954  1.00  0.00
ATOM   1986  CG2 THR   226      33.195  12.546 -15.475  1.00  0.00
ATOM   1987  H   THR   227      35.967  10.675 -12.403  1.00  0.00
ATOM   1988  N   THR   227      35.661  11.314 -11.716  1.00  0.00
ATOM   1989  CA  THR   227      36.404  11.392 -10.385  1.00  0.00
ATOM   1990  C   THR   227      37.361  12.691 -10.208  1.00  0.00
ATOM   1991  O   THR   227      38.119  13.027 -11.116  1.00  0.00
ATOM   1992  CB  THR   227      37.236  10.107 -10.210  1.00  0.00
ATOM   1993  OG1 THR   227      36.366   8.984 -10.214  1.00  0.00
ATOM   1994  CG2 THR   227      38.011  10.122  -8.894  1.00  0.00
ATOM   1995  H   ASP   228      36.480  12.920  -8.467  1.00  0.00
ATOM   1996  N   ASP   228      37.208  13.262  -9.040  1.00  0.00
ATOM   1997  CA  ASP   228      38.050  14.360  -8.551  1.00  0.00
ATOM   1998  C   ASP   228      38.327  14.123  -7.096  1.00  0.00
ATOM   1999  O   ASP   228      37.512  13.517  -6.404  1.00  0.00
ATOM   2000  CB  ASP   228      37.380  15.723  -8.743  1.00  0.00
ATOM   2001  CG  ASP   228      36.063  15.809  -7.978  1.00  0.00
ATOM   2002  OD1 ASP   228      36.033  15.377  -6.821  1.00  0.00
ATOM   2003  OD2 ASP   228      35.061  16.454  -8.920  1.00  0.00
ATOM   2004  H   ASP   229      40.115  14.951  -7.176  1.00  0.00
ATOM   2005  N   ASP   229      39.412  14.567  -6.599  1.00  0.00
ATOM   2006  CA  ASP   229      39.633  14.511  -5.094  1.00  0.00
ATOM   2007  C   ASP   229      38.891  15.696  -4.478  1.00  0.00
ATOM   2008  O   ASP   229      38.641  16.688  -5.159  1.00  0.00
ATOM   2009  CB  ASP   229      41.117  14.569  -4.721  1.00  0.00
ATOM   2010  CG  ASP   229      41.832  13.271  -5.084  1.00  0.00
ATOM   2011  OD1 ASP   229      43.067  13.265  -5.077  1.00  0.00
ATOM   2012  OD2 ASP   229      40.746  12.251  -5.379  1.00  0.00
ATOM   2013  H   ASN   230      38.761  14.802  -2.659  1.00  0.00
ATOM   2014  N   ASN   230      38.544  15.603  -3.193  1.00  0.00
ATOM   2015  CA  ASN   230      37.837  16.700  -2.568  1.00  0.00
ATOM   2016  C   ASN   230      38.628  18.112  -2.529  1.00  0.00
ATOM   2017  O   ASN   230      39.786  18.159  -2.120  1.00  0.00
ATOM   2018  CB  ASN   230      37.455  16.271  -1.148  1.00  0.00
ATOM   2019  CG  ASN   230      36.354  15.215  -1.168  1.00  0.00
ATOM   2020  ND2 ASN   230      36.209  14.463  -0.097  1.00  0.00
ATOM   2021  OD1 ASN   230      35.633  15.074  -2.146  1.00  0.00
ATOM   2022  H   LYS   231      37.024  18.964  -3.196  1.00  0.00
ATOM   2023  N   LYS   231      37.958  19.163  -2.947  1.00  0.00
ATOM   2024  CA  LYS   231      38.449  20.524  -3.064  1.00  0.00
ATOM   2025  C   LYS   231      37.915  21.146  -1.782  1.00  0.00
ATOM   2026  O   LYS   231      36.988  20.611  -1.177  1.00  0.00
ATOM   2027  CB  LYS   231      37.937  21.301  -4.281  1.00  0.00
ATOM   2028  CG  LYS   231      38.502  20.738  -5.586  1.00  0.00
ATOM   2029  CD  LYS   231      38.008  21.550  -6.784  1.00  0.00
ATOM   2030  CE  LYS   231      38.604  21.011  -8.083  1.00  0.00
ATOM   2031  NZ  LYS   231      38.063  21.770  -9.242  1.00  0.00
ATOM   2032  H   SER   232      39.273  22.659  -1.814  1.00  0.00
ATOM   2033  N   SER   232      38.486  22.288  -1.348  1.00  0.00
ATOM   2034  CA  SER   232      37.950  22.987  -0.200  1.00  0.00
ATOM   2035  C   SER   232      36.531  23.623  -0.655  1.00  0.00
ATOM   2036  O   SER   232      36.318  23.870  -1.840  1.00  0.00
ATOM   2037  CB  SER   232      38.881  24.094   0.299  1.00  0.00
ATOM   2038  OG  SER   232      38.956  25.137  -0.663  1.00  0.00
ATOM   2039  H   MET   233      36.018  23.648   1.293  1.00  0.00
ATOM   2040  N   MET   233      35.724  23.820   0.367  1.00  0.00
ATOM   2041  CA  MET   233      34.417  24.287   0.135  1.00  0.00
ATOM   2042  C   MET   233      34.186  25.627   0.711  1.00  0.00
ATOM   2043  O   MET   233      34.510  25.862   1.873  1.00  0.00
ATOM   2044  CB  MET   233      33.408  23.290   0.710  1.00  0.00
ATOM   2045  CG  MET   233      33.549  23.164   2.227  1.00  0.00
ATOM   2046  SD  MET   233      35.140  22.442   2.686  1.00  0.00
ATOM   2047  CE  MET   233      34.866  20.764   2.090  1.00  0.00
ATOM   2048  H   THR   234      33.389  26.274  -0.906  1.00  0.00
ATOM   2049  N   THR   234      33.627  26.586  -0.000  1.00  0.00
ATOM   2050  CA  THR   234      33.351  27.892   0.358  1.00  0.00
ATOM   2051  C   THR   234      31.860  28.058   0.493  1.00  0.00
ATOM   2052  O   THR   234      31.099  27.306  -0.111  1.00  0.00
ATOM   2053  CB  THR   234      33.893  28.898  -0.675  1.00  0.00
ATOM   2054  OG1 THR   234      33.255  28.673  -1.924  1.00  0.00
ATOM   2055  CG2 THR   234      35.401  28.746  -0.860  1.00  0.00
ATOM   2056  H   HIS   235      32.040  29.614   1.635  1.00  0.00
ATOM   2057  N   HIS   235      31.405  28.979   1.226  1.00  0.00
ATOM   2058  CA  HIS   235      29.960  29.135   1.484  1.00  0.00
ATOM   2059  C   HIS   235      29.697  30.566   1.358  1.00  0.00
ATOM   2060  O   HIS   235      30.527  31.382   1.754  1.00  0.00
ATOM   2061  CB  HIS   235      29.533  28.642   2.870  1.00  0.00
ATOM   2062  CG  HIS   235      28.047  28.664   3.076  1.00  0.00
ATOM   2063  ND1 HIS   235      27.325  29.825   3.244  1.00  0.00
ATOM   2064  CD2 HIS   235      27.147  27.647   3.138  1.00  0.00
ATOM   2065  CE1 HIS   235      26.044  29.518   3.402  1.00  0.00
ATOM   2066  NE2 HIS   235      25.910  28.199   3.342  1.00  0.00
ATOM   2067  H   LYS   236      27.911  30.232   0.554  1.00  0.00
ATOM   2068  N   LYS   236      28.523  30.965   0.805  1.00  0.00
ATOM   2069  CA  LYS   236      28.126  32.314   0.574  1.00  0.00
ATOM   2070  C   LYS   236      26.608  32.400   0.559  1.00  0.00
ATOM   2071  O   LYS   236      25.937  31.412   0.270  1.00  0.00
ATOM   2072  CB  LYS   236      28.698  32.839  -0.747  1.00  0.00
ATOM   2073  CG  LYS   236      30.221  32.959  -0.692  1.00  0.00
ATOM   2074  CD  LYS   236      30.638  34.207   0.087  1.00  0.00
ATOM   2075  CE  LYS   236      32.154  34.393   0.036  1.00  0.00
ATOM   2076  NZ  LYS   236      32.568  35.447   1.001  1.00  0.00
ATOM   2077  H   SER   237      26.735  34.351   1.144  1.00  0.00
ATOM   2078  N   SER   237      26.117  33.629   0.877  1.00  0.00
ATOM   2079  CA  SER   237      24.690  33.899   0.825  1.00  0.00
ATOM   2080  C   SER   237      24.384  34.873  -0.257  1.00  0.00
ATOM   2081  O   SER   237      25.089  35.868  -0.408  1.00  0.00
ATOM   2082  CB  SER   237      24.193  34.440   2.167  1.00  0.00
ATOM   2083  OG  SER   237      24.775  35.709   2.426  1.00  0.00
ATOM   2084  H   PHE   238      22.848  33.743  -0.812  1.00  0.00
ATOM   2085  N   PHE   238      23.353  34.576  -0.972  1.00  0.00
ATOM   2086  CA  PHE   238      22.915  35.487  -2.039  1.00  0.00
ATOM   2087  C   PHE   238      21.543  35.953  -1.896  1.00  0.00
ATOM   2088  O   PHE   238      20.627  35.143  -1.775  1.00  0.00
ATOM   2089  CB  PHE   238      23.090  34.782  -3.388  1.00  0.00
ATOM   2090  CG  PHE   238      24.473  34.193  -3.546  1.00  0.00
ATOM   2091  CD1 PHE   238      24.737  32.892  -3.125  1.00  0.00
ATOM   2092  CD2 PHE   238      25.495  34.949  -4.115  1.00  0.00
ATOM   2093  CE1 PHE   238      26.013  32.351  -3.272  1.00  0.00
ATOM   2094  CE2 PHE   238      26.772  34.408  -4.262  1.00  0.00
ATOM   2095  CZ  PHE   238      27.029  33.110  -3.840  1.00  0.00
ATOM   2096  H   PHE   239      21.833  37.945  -2.298  1.00  0.00
ATOM   2097  N   PHE   239      21.240  37.265  -1.898  1.00  0.00
ATOM   2098  CA  PHE   239      19.946  37.697  -1.266  1.00  0.00
ATOM   2099  C   PHE   239      19.201  38.275  -2.453  1.00  0.00
ATOM   2100  O   PHE   239      19.597  39.310  -2.985  1.00  0.00
ATOM   2101  CB  PHE   239      20.083  38.757  -0.168  1.00  0.00
ATOM   2102  CG  PHE   239      18.764  39.042   0.515  1.00  0.00
ATOM   2103  CD1 PHE   239      18.404  38.347   1.667  1.00  0.00
ATOM   2104  CD2 PHE   239      17.900  40.002  -0.005  1.00  0.00
ATOM   2105  CE1 PHE   239      17.187  38.611   2.295  1.00  0.00
ATOM   2106  CE2 PHE   239      16.683  40.267   0.623  1.00  0.00
ATOM   2107  CZ  PHE   239      16.329  39.570   1.772  1.00  0.00
ATOM   2108  H   PHE   240      17.773  36.958  -2.336  1.00  0.00
ATOM   2109  N   PHE   240      18.137  37.678  -2.905  1.00  0.00
ATOM   2110  CA  PHE   240      17.473  38.000  -4.152  1.00  0.00
ATOM   2111  C   PHE   240      16.191  38.735  -3.986  1.00  0.00
ATOM   2112  O   PHE   240      15.270  38.230  -3.348  1.00  0.00
ATOM   2113  CB  PHE   240      17.235  36.701  -4.929  1.00  0.00
ATOM   2114  CG  PHE   240      18.529  36.069  -5.390  1.00  0.00
ATOM   2115  CD1 PHE   240      19.178  35.130  -4.591  1.00  0.00
ATOM   2116  CD2 PHE   240      19.082  36.422  -6.619  1.00  0.00
ATOM   2117  CE1 PHE   240      20.371  34.549  -5.017  1.00  0.00
ATOM   2118  CE2 PHE   240      20.275  35.841  -7.046  1.00  0.00
ATOM   2119  CZ  PHE   240      20.918  34.905  -6.244  1.00  0.00
ATOM   2120  H   GLY   241      16.731  40.300  -5.245  1.00  0.00
ATOM   2121  N   GLY   241      16.113  39.939  -4.566  1.00  0.00
ATOM   2122  CA  GLY   241      14.987  40.755  -4.120  1.00  0.00
ATOM   2123  C   GLY   241      13.711  40.334  -4.716  1.00  0.00
ATOM   2124  O   GLY   241      13.692  39.453  -5.573  1.00  0.00
ATOM   2125  N   PRO   242      12.561  40.905  -4.340  1.00  0.00
ATOM   2126  CA  PRO   242      11.353  40.712  -5.027  1.00  0.00
ATOM   2127  C   PRO   242      11.603  41.415  -6.313  1.00  0.00
ATOM   2128  O   PRO   242      12.427  42.325  -6.368  1.00  0.00
ATOM   2129  CB  PRO   242      10.234  41.389  -4.235  1.00  0.00
ATOM   2130  CG  PRO   242      10.898  42.528  -3.493  1.00  0.00
ATOM   2131  CD  PRO   242      12.284  42.039  -3.109  1.00  0.00
ATOM   2132  H   LYS   243      10.189  40.307  -7.328  1.00  0.00
ATOM   2133  N   LYS   243      10.867  41.012  -7.458  1.00  0.00
ATOM   2134  CA  LYS   243      11.063  41.596  -8.820  1.00  0.00
ATOM   2135  C   LYS   243      12.276  40.769  -9.397  1.00  0.00
ATOM   2136  O   LYS   243      12.222  40.308 -10.535  1.00  0.00
ATOM   2137  CB  LYS   243      11.394  43.091  -8.824  1.00  0.00
ATOM   2138  CG  LYS   243      11.513  43.637 -10.247  1.00  0.00
ATOM   2139  CD  LYS   243      10.137  43.741 -10.904  1.00  0.00
ATOM   2140  CE  LYS   243      10.264  44.208 -12.353  1.00  0.00
ATOM   2141  NZ  LYS   243       8.923  44.246 -12.994  1.00  0.00
ATOM   2142  H   GLU   244      13.429  40.909  -7.821  1.00  0.00
ATOM   2143  N   GLU   244      13.312  40.551  -8.733  1.00  0.00
ATOM   2144  CA  GLU   244      14.393  39.727  -9.333  1.00  0.00
ATOM   2145  C   GLU   244      13.775  38.382  -9.488  1.00  0.00
ATOM   2146  O   GLU   244      13.938  37.745 -10.526  1.00  0.00
ATOM   2147  CB  GLU   244      15.655  39.629  -8.471  1.00  0.00
ATOM   2148  CG  GLU   244      16.392  40.967  -8.404  1.00  0.00
ATOM   2149  CD  GLU   244      17.588  40.886  -7.460  1.00  0.00
ATOM   2150  OE1 GLU   244      18.342  41.860  -7.392  1.00  0.00
ATOM   2151  OE2 GLU   244      17.741  39.845  -6.811  1.00  0.00
ATOM   2152  H   ILE   245      12.966  38.498  -7.630  1.00  0.00
ATOM   2153  N   ILE   245      13.047  37.944  -8.442  1.00  0.00
ATOM   2154  CA  ILE   245      12.337  36.592  -8.498  1.00  0.00
ATOM   2155  C   ILE   245      11.304  36.677  -9.551  1.00  0.00
ATOM   2156  O   ILE   245      11.127  35.734 -10.318  1.00  0.00
ATOM   2157  CB  ILE   245      11.692  36.204  -7.149  1.00  0.00
ATOM   2158  CG1 ILE   245      12.774  35.920  -6.101  1.00  0.00
ATOM   2159  CG2 ILE   245      10.832  34.949  -7.313  1.00  0.00
ATOM   2160  CD1 ILE   245      12.183  35.799  -4.701  1.00  0.00
ATOM   2161  H   ARG   246      10.712  38.591  -9.062  1.00  0.00
ATOM   2162  N   ARG   246      10.576  37.808  -9.647  1.00  0.00
ATOM   2163  CA  ARG   246       9.560  37.855 -10.657  1.00  0.00
ATOM   2164  C   ARG   246      10.219  37.791 -12.014  1.00  0.00
ATOM   2165  O   ARG   246       9.709  37.129 -12.916  1.00  0.00
ATOM   2166  CB  ARG   246       8.716  39.127 -10.544  1.00  0.00
ATOM   2167  CG  ARG   246       7.808  39.093  -9.314  1.00  0.00
ATOM   2168  CD  ARG   246       7.037  40.405  -9.175  1.00  0.00
ATOM   2169  NE  ARG   246       6.138  40.335  -8.004  1.00  0.00
ATOM   2170  CZ  ARG   246       5.449  41.379  -7.579  1.00  0.00
ATOM   2171  NH1 ARG   246       4.658  41.274  -6.530  1.00  0.00
ATOM   2172  NH2 ARG   246       5.553  42.531  -8.208  1.00  0.00
ATOM   2173  H   ALA   247      11.724  38.958 -11.381  1.00  0.00
ATOM   2174  N   ALA   247      11.367  38.476 -12.165  1.00  0.00
ATOM   2175  CA  ALA   247      12.089  38.529 -13.416  1.00  0.00
ATOM   2176  C   ALA   247      12.579  37.148 -13.866  1.00  0.00
ATOM   2177  O   ALA   247      12.472  36.810 -15.043  1.00  0.00
ATOM   2178  CB  ALA   247      13.266  39.488 -13.281  1.00  0.00
ATOM   2179  H   ILE   248      13.210  36.771 -12.048  1.00  0.00
ATOM   2180  N   ILE   248      13.086  36.396 -12.953  1.00  0.00
ATOM   2181  CA  ILE   248      13.465  35.062 -13.204  1.00  0.00
ATOM   2182  C   ILE   248      12.261  34.259 -13.627  1.00  0.00
ATOM   2183  O   ILE   248      12.366  33.409 -14.508  1.00  0.00
ATOM   2184  CB  ILE   248      14.121  34.421 -11.961  1.00  0.00
ATOM   2185  CG1 ILE   248      15.479  35.074 -11.677  1.00  0.00
ATOM   2186  CG2 ILE   248      14.339  32.923 -12.187  1.00  0.00
ATOM   2187  CD1 ILE   248      16.037  34.644 -10.324  1.00  0.00
ATOM   2188  H   ARG   249      11.063  35.111 -12.327  1.00  0.00
ATOM   2189  N   ARG   249      11.101  34.463 -13.071  1.00  0.00
ATOM   2190  CA  ARG   249       9.875  33.788 -13.495  1.00  0.00
ATOM   2191  C   ARG   249       9.627  34.115 -14.921  1.00  0.00
ATOM   2192  O   ARG   249       9.263  33.238 -15.701  1.00  0.00
ATOM   2193  CB  ARG   249       8.674  34.209 -12.644  1.00  0.00
ATOM   2194  CG  ARG   249       8.776  33.666 -11.219  1.00  0.00
ATOM   2195  CD  ARG   249       7.624  34.185 -10.359  1.00  0.00
ATOM   2196  NE  ARG   249       8.064  34.304  -8.953  1.00  0.00
ATOM   2197  CZ  ARG   249       7.395  35.015  -8.062  1.00  0.00
ATOM   2198  NH1 ARG   249       7.821  35.094  -6.818  1.00  0.00
ATOM   2199  NH2 ARG   249       6.298  35.646  -8.420  1.00  0.00
ATOM   2200  H   SER   250      10.165  36.010 -14.632  1.00  0.00
ATOM   2201  N   SER   250       9.822  35.378 -15.308  1.00  0.00
ATOM   2202  CA  SER   250       9.559  35.854 -16.659  1.00  0.00
ATOM   2203  C   SER   250      10.407  34.957 -17.712  1.00  0.00
ATOM   2204  O   SER   250       9.892  34.591 -18.766  1.00  0.00
ATOM   2205  CB  SER   250       9.932  37.330 -16.814  1.00  0.00
ATOM   2206  OG  SER   250       9.086  38.134 -16.006  1.00  0.00
ATOM   2207  H   HIS   251      11.961  35.032 -16.383  1.00  0.00
ATOM   2208  N   HIS   251      11.634  34.715 -17.259  1.00  0.00
ATOM   2209  CA  HIS   251      12.527  33.936 -18.115  1.00  0.00
ATOM   2210  C   HIS   251      11.925  32.586 -18.387  1.00  0.00
ATOM   2211  O   HIS   251      12.270  31.946 -19.377  1.00  0.00
ATOM   2212  CB  HIS   251      13.906  33.776 -17.469  1.00  0.00
ATOM   2213  CG  HIS   251      14.867  32.987 -18.311  1.00  0.00
ATOM   2214  ND1 HIS   251      15.006  31.620 -18.217  1.00  0.00
ATOM   2215  CD2 HIS   251      15.742  33.391 -19.269  1.00  0.00
ATOM   2216  CE1 HIS   251      15.927  31.219 -19.084  1.00  0.00
ATOM   2217  NE2 HIS   251      16.390  32.278 -19.736  1.00  0.00
ATOM   2218  H   PHE   252      10.743  32.637 -16.769  1.00  0.00
ATOM   2219  N   PHE   252      10.997  32.081 -17.544  1.00  0.00
ATOM   2220  CA  PHE   252      10.366  30.780 -17.724  1.00  0.00
ATOM   2221  C   PHE   252       9.248  31.102 -18.751  1.00  0.00
ATOM   2222  O   PHE   252       8.163  31.532 -18.366  1.00  0.00
ATOM   2223  CB  PHE   252       9.753  30.180 -16.455  1.00  0.00
ATOM   2224  CG  PHE   252       9.138  28.822 -16.708  1.00  0.00
ATOM   2225  CD1 PHE   252       9.527  27.720 -15.950  1.00  0.00
ATOM   2226  CD2 PHE   252       8.175  28.664 -17.702  1.00  0.00
ATOM   2227  CE1 PHE   252       8.959  26.469 -16.185  1.00  0.00
ATOM   2228  CE2 PHE   252       7.606  27.413 -17.937  1.00  0.00
ATOM   2229  CZ  PHE   252       7.999  26.317 -17.178  1.00  0.00
ATOM   2230  N   PRO   253       9.434  30.922 -19.993  1.00  0.00
ATOM   2231  CA  PRO   253       8.572  31.428 -21.047  1.00  0.00
ATOM   2232  C   PRO   253       7.250  30.674 -20.887  1.00  0.00
ATOM   2233  O   PRO   253       7.253  29.462 -20.681  1.00  0.00
ATOM   2234  CB  PRO   253       9.246  31.086 -22.377  1.00  0.00
ATOM   2235  CG  PRO   253      10.696  30.818 -22.036  1.00  0.00
ATOM   2236  CD  PRO   253      10.703  30.205 -20.647  1.00  0.00
ATOM   2237  N   PRO   254       6.063  31.226 -20.958  1.00  0.00
ATOM   2238  CA  PRO   254       4.807  30.359 -20.893  1.00  0.00
ATOM   2239  C   PRO   254       4.936  29.390 -22.121  1.00  0.00
ATOM   2240  O   PRO   254       5.438  29.788 -23.170  1.00  0.00
ATOM   2241  CB  PRO   254       3.601  31.288 -21.045  1.00  0.00
ATOM   2242  CG  PRO   254       4.094  32.454 -21.873  1.00  0.00
ATOM   2243  CD  PRO   254       5.067  31.878 -22.887  1.00  0.00
ATOM   2244  H   HIS   255       4.064  27.808 -21.162  1.00  0.00
ATOM   2245  N   HIS   255       4.483  28.147 -21.989  1.00  0.00
ATOM   2246  CA  HIS   255       4.613  27.292 -23.092  1.00  0.00
ATOM   2247  C   HIS   255       3.294  26.560 -23.359  1.00  0.00
ATOM   2248  O   HIS   255       2.228  27.064 -23.012  1.00  0.00
ATOM   2249  CB  HIS   255       5.740  26.280 -22.865  1.00  0.00
ATOM   2250  CG  HIS   255       7.108  26.897 -22.902  1.00  0.00
ATOM   2251  ND1 HIS   255       7.735  27.271 -24.071  1.00  0.00
ATOM   2252  CD2 HIS   255       7.967  27.204 -21.896  1.00  0.00
ATOM   2253  CE1 HIS   255       8.924  27.781 -23.777  1.00  0.00
ATOM   2254  NE2 HIS   255       9.089  27.752 -22.461  1.00  0.00
ATOM   2255  H   TYR   256       4.339  25.196 -24.285  1.00  0.00
ATOM   2256  N   TYR   256       3.450  25.444 -23.936  1.00  0.00
ATOM   2257  CA  TYR   256       2.352  24.525 -24.090  1.00  0.00
ATOM   2258  C   TYR   256       1.851  24.032 -22.850  1.00  0.00
ATOM   2259  O   TYR   256       0.639  23.975 -22.653  1.00  0.00
ATOM   2260  CB  TYR   256       2.796  23.356 -24.975  1.00  0.00
ATOM   2261  CG  TYR   256       3.172  23.806 -26.372  1.00  0.00
ATOM   2262  CD1 TYR   256       4.424  24.371 -26.621  1.00  0.00
ATOM   2263  CD2 TYR   256       2.269  23.658 -27.426  1.00  0.00
ATOM   2264  CE1 TYR   256       4.769  24.785 -27.909  1.00  0.00
ATOM   2265  CE2 TYR   256       2.611  24.072 -28.714  1.00  0.00
ATOM   2266  CZ  TYR   256       3.861  24.634 -28.952  1.00  0.00
ATOM   2267  OH  TYR   256       4.199  25.041 -30.220  1.00  0.00
ATOM   2268  H   ARG   257       3.656  23.770 -22.344  1.00  0.00
ATOM   2269  N   ARG   257       2.740  23.673 -21.988  1.00  0.00
ATOM   2270  CA  ARG   257       2.560  23.197 -20.690  1.00  0.00
ATOM   2271  C   ARG   257       2.190  24.328 -19.744  1.00  0.00
ATOM   2272  O   ARG   257       2.465  25.490 -20.034  1.00  0.00
ATOM   2273  CB  ARG   257       3.830  22.497 -20.199  1.00  0.00
ATOM   2274  CG  ARG   257       4.080  21.190 -20.952  1.00  0.00
ATOM   2275  CD  ARG   257       5.348  20.506 -20.442  1.00  0.00
ATOM   2276  NE  ARG   257       5.604  19.280 -21.225  1.00  0.00
ATOM   2277  CZ  ARG   257       6.660  18.515 -21.014  1.00  0.00
ATOM   2278  NH1 ARG   257       6.852  17.429 -21.735  1.00  0.00
ATOM   2279  NH2 ARG   257       7.526  18.840 -20.078  1.00  0.00
ATOM   2280  H   SER   258       1.337  23.055 -18.474  1.00  0.00
ATOM   2281  N   SER   258       1.588  23.995 -18.640  1.00  0.00
ATOM   2282  CA  SER   258       1.281  25.002 -17.635  1.00  0.00
ATOM   2283  C   SER   258       2.357  25.653 -16.840  1.00  0.00
ATOM   2284  O   SER   258       3.435  25.086 -16.681  1.00  0.00
ATOM   2285  CB  SER   258       0.280  24.323 -16.698  1.00  0.00
ATOM   2286  OG  SER   258       0.914  23.268 -15.990  1.00  0.00
ATOM   2287  H   VAL   259       1.276  27.236 -16.417  1.00  0.00
ATOM   2288  N   VAL   259       2.169  26.833 -16.294  1.00  0.00
ATOM   2289  CA  VAL   259       3.186  27.564 -15.530  1.00  0.00
ATOM   2290  C   VAL   259       3.601  27.058 -14.153  1.00  0.00
ATOM   2291  O   VAL   259       2.746  26.717 -13.339  1.00  0.00
ATOM   2292  CB  VAL   259       2.679  29.020 -15.430  1.00  0.00
ATOM   2293  CG1 VAL   259       3.627  29.860 -14.576  1.00  0.00
ATOM   2294  CG2 VAL   259       2.592  29.649 -16.819  1.00  0.00
ATOM   2295  H   SER   260       5.583  27.275 -14.612  1.00  0.00
ATOM   2296  N   SER   260       4.984  27.014 -13.872  1.00  0.00
ATOM   2297  CA  SER   260       5.539  26.637 -12.644  1.00  0.00
ATOM   2298  C   SER   260       5.549  27.565 -11.495  1.00  0.00
ATOM   2299  O   SER   260       5.411  28.773 -11.676  1.00  0.00
ATOM   2300  CB  SER   260       6.968  26.205 -12.977  1.00  0.00
ATOM   2301  OG  SER   260       7.729  27.326 -13.403  1.00  0.00
ATOM   2302  H   SER   261       5.827  26.062 -10.235  1.00  0.00
ATOM   2303  N   SER   261       5.719  27.042 -10.283  1.00  0.00
ATOM   2304  CA  SER   261       5.758  27.840  -9.029  1.00  0.00
ATOM   2305  C   SER   261       7.060  28.547  -8.926  1.00  0.00
ATOM   2306  O   SER   261       7.998  28.220  -9.649  1.00  0.00
ATOM   2307  CB  SER   261       5.551  26.949  -7.803  1.00  0.00
ATOM   2308  OG  SER   261       6.653  26.067  -7.651  1.00  0.00
ATOM   2309  H   THR   262       6.348  29.723  -7.531  1.00  0.00
ATOM   2310  N   THR   262       7.173  29.524  -8.034  1.00  0.00
ATOM   2311  CA  THR   262       8.359  30.277  -7.760  1.00  0.00
ATOM   2312  C   THR   262       9.483  29.401  -7.234  1.00  0.00
ATOM   2313  O   THR   262      10.634  29.571  -7.630  1.00  0.00
ATOM   2314  CB  THR   262       8.057  31.397  -6.746  1.00  0.00
ATOM   2315  OG1 THR   262       7.090  32.279  -7.300  1.00  0.00
ATOM   2316  CG2 THR   262       9.313  32.196  -6.409  1.00  0.00
ATOM   2317  H   PHE   263       8.152  28.349  -6.012  1.00  0.00
ATOM   2318  N   PHE   263       9.080  28.457  -6.329  1.00  0.00
ATOM   2319  CA  PHE   263      10.089  27.586  -5.836  1.00  0.00
ATOM   2320  C   PHE   263      10.737  26.790  -6.921  1.00  0.00
ATOM   2321  O   PHE   263      11.960  26.665  -6.948  1.00  0.00
ATOM   2322  CB  PHE   263       9.486  26.647  -4.786  1.00  0.00
ATOM   2323  CG  PHE   263      10.516  25.701  -4.213  1.00  0.00
ATOM   2324  CD1 PHE   263      11.541  26.182  -3.402  1.00  0.00
ATOM   2325  CD2 PHE   263      10.446  24.337  -4.491  1.00  0.00
ATOM   2326  CE1 PHE   263      12.490  25.308  -2.874  1.00  0.00
ATOM   2327  CE2 PHE   263      11.394  23.463  -3.963  1.00  0.00
ATOM   2328  CZ  PHE   263      12.415  23.949  -3.155  1.00  0.00
ATOM   2329  H   ASP   264       8.868  26.430  -7.826  1.00  0.00
ATOM   2330  N   ASP   264       9.841  26.267  -7.813  1.00  0.00
ATOM   2331  CA  ASP   264      10.447  25.378  -8.848  1.00  0.00
ATOM   2332  C   ASP   264      11.356  26.184  -9.738  1.00  0.00
ATOM   2333  O   ASP   264      12.419  25.707 -10.126  1.00  0.00
ATOM   2334  CB  ASP   264       9.366  24.690  -9.686  1.00  0.00
ATOM   2335  CG  ASP   264       8.635  23.619  -8.881  1.00  0.00
ATOM   2336  OD1 ASP   264       7.623  23.109  -9.373  1.00  0.00
ATOM   2337  OD2 ASP   264       9.411  23.453  -7.586  1.00  0.00
ATOM   2338  H   VAL   265      10.110  27.834  -9.749  1.00  0.00
ATOM   2339  N   VAL   265      10.959  27.464 -10.090  1.00  0.00
ATOM   2340  CA  VAL   265      11.767  28.258 -10.941  1.00  0.00
ATOM   2341  C   VAL   265      13.077  28.616 -10.289  1.00  0.00
ATOM   2342  O   VAL   265      14.127  28.516 -10.920  1.00  0.00
ATOM   2343  CB  VAL   265      11.013  29.540 -11.357  1.00  0.00
ATOM   2344  CG1 VAL   265      11.941  30.483 -12.123  1.00  0.00
ATOM   2345  CG2 VAL   265       9.828  29.192 -12.256  1.00  0.00
ATOM   2346  H   LEU   266      12.207  29.070  -8.505  1.00  0.00
ATOM   2347  N   LEU   266      13.056  29.037  -9.008  1.00  0.00
ATOM   2348  CA  LEU   266      14.276  29.442  -8.358  1.00  0.00
ATOM   2349  C   LEU   266      15.167  28.193  -8.238  1.00  0.00
ATOM   2350  O   LEU   266      16.378  28.279  -8.425  1.00  0.00
ATOM   2351  CB  LEU   266      14.021  30.040  -6.972  1.00  0.00
ATOM   2352  CG  LEU   266      13.306  31.395  -7.031  1.00  0.00
ATOM   2353  CD1 LEU   266      12.944  31.862  -5.623  1.00  0.00
ATOM   2354  CD2 LEU   266      14.212  32.442  -7.677  1.00  0.00
ATOM   2355  H   THR   267      13.585  26.998  -7.866  1.00  0.00
ATOM   2356  N   THR   267      14.568  27.057  -7.937  1.00  0.00
ATOM   2357  CA  THR   267      15.332  25.920  -7.721  1.00  0.00
ATOM   2358  C   THR   267      16.034  25.545  -8.989  1.00  0.00
ATOM   2359  O   THR   267      17.192  25.135  -8.954  1.00  0.00
ATOM   2360  CB  THR   267      14.470  24.739  -7.237  1.00  0.00
ATOM   2361  OG1 THR   267      13.470  24.463  -8.208  1.00  0.00
ATOM   2362  CG2 THR   267      13.788  25.056  -5.908  1.00  0.00
ATOM   2363  H   ALA   268      14.412  25.978 -10.144  1.00  0.00
ATOM   2364  N   ALA   268      15.352  25.680 -10.178  1.00  0.00
ATOM   2365  CA  ALA   268      15.960  25.409 -11.459  1.00  0.00
ATOM   2366  C   ALA   268      17.147  26.280 -11.684  1.00  0.00
ATOM   2367  O   ALA   268      18.175  25.808 -12.164  1.00  0.00
ATOM   2368  CB  ALA   268      14.941  25.606 -12.574  1.00  0.00
ATOM   2369  H   CYS   269      16.148  27.817 -10.939  1.00  0.00
ATOM   2370  N   CYS   269      17.006  27.533 -11.335  1.00  0.00
ATOM   2371  CA  CYS   269      18.068  28.512 -11.509  1.00  0.00
ATOM   2372  C   CYS   269      19.295  28.106 -10.696  1.00  0.00
ATOM   2373  O   CYS   269      20.414  28.156 -11.203  1.00  0.00
ATOM   2374  CB  CYS   269      17.596  29.903 -11.082  1.00  0.00
ATOM   2375  SG  CYS   269      16.364  30.580 -12.221  1.00  0.00
ATOM   2376  H   LEU   270      18.122  27.702  -9.139  1.00  0.00
ATOM   2377  N   LEU   270      19.043  27.721  -9.493  1.00  0.00
ATOM   2378  CA  LEU   270      20.147  27.298  -8.634  1.00  0.00
ATOM   2379  C   LEU   270      20.809  26.097  -9.194  1.00  0.00
ATOM   2380  O   LEU   270      22.036  26.021  -9.211  1.00  0.00
ATOM   2381  CB  LEU   270      19.643  27.008  -7.218  1.00  0.00
ATOM   2382  CG  LEU   270      19.657  28.247  -6.316  1.00  0.00
ATOM   2383  CD1 LEU   270      21.026  28.921  -6.367  1.00  0.00
ATOM   2384  CD2 LEU   270      18.600  29.249  -6.778  1.00  0.00
ATOM   2385  H   TRP   271      19.039  25.283  -9.672  1.00  0.00
ATOM   2386  N   TRP   271      20.015  25.136  -9.670  1.00  0.00
ATOM   2387  CA  TRP   271      20.539  23.902 -10.182  1.00  0.00
ATOM   2388  C   TRP   271      21.387  24.106 -11.401  1.00  0.00
ATOM   2389  O   TRP   271      22.495  23.579 -11.476  1.00  0.00
ATOM   2390  CB  TRP   271      19.388  22.943 -10.499  1.00  0.00
ATOM   2391  CG  TRP   271      18.715  22.440  -9.252  1.00  0.00
ATOM   2392  CD1 TRP   271      19.181  22.577  -7.986  1.00  0.00
ATOM   2393  CD2 TRP   271      17.470  21.730  -9.153  1.00  0.00
ATOM   2394  NE1 TRP   271      18.296  21.992  -7.109  1.00  0.00
ATOM   2395  CE2 TRP   271      17.227  21.458  -7.793  1.00  0.00
ATOM   2396  CE3 TRP   271      16.537  21.299 -10.104  1.00  0.00
ATOM   2397  CZ2 TRP   271      16.089  20.776  -7.371  1.00  0.00
ATOM   2398  CZ3 TRP   271      15.398  20.616  -9.682  1.00  0.00
ATOM   2399  CH2 TRP   271      15.175  20.356  -8.327  1.00  0.00
ATOM   2400  H   ARG   272      20.032  25.240 -12.131  1.00  0.00
ATOM   2401  N   ARG   272      20.912  24.826 -12.301  1.00  0.00
ATOM   2402  CA  ARG   272      21.578  25.079 -13.548  1.00  0.00
ATOM   2403  C   ARG   272      22.871  25.839 -13.322  1.00  0.00
ATOM   2404  O   ARG   272      23.892  25.513 -13.924  1.00  0.00
ATOM   2405  CB  ARG   272      20.665  25.865 -14.493  1.00  0.00
ATOM   2406  CG  ARG   272      21.327  26.097 -15.852  1.00  0.00
ATOM   2407  CD  ARG   272      20.380  26.838 -16.795  1.00  0.00
ATOM   2408  NE  ARG   272      21.040  27.054 -18.099  1.00  0.00
ATOM   2409  CZ  ARG   272      21.804  28.105 -18.338  1.00  0.00
ATOM   2410  NH1 ARG   272      22.376  28.260 -19.516  1.00  0.00
ATOM   2411  NH2 ARG   272      21.996  29.002 -17.394  1.00  0.00
ATOM   2412  H   CYS   273      21.926  27.064 -11.996  1.00  0.00
ATOM   2413  N   CYS   273      22.783  26.846 -12.436  1.00  0.00
ATOM   2414  CA  CYS   273      23.969  27.630 -12.113  1.00  0.00
ATOM   2415  C   CYS   273      25.063  26.779 -11.486  1.00  0.00
ATOM   2416  O   CYS   273      26.232  26.921 -11.839  1.00  0.00
ATOM   2417  CB  CYS   273      23.591  28.772 -11.168  1.00  0.00
ATOM   2418  SG  CYS   273      22.609  30.044 -12.002  1.00  0.00
ATOM   2419  H   ARG   274      23.704  25.879 -10.365  1.00  0.00
ATOM   2420  N   ARG   274      24.657  25.949 -10.613  1.00  0.00
ATOM   2421  CA  ARG   274      25.630  25.075  -9.964  1.00  0.00
ATOM   2422  C   ARG   274      26.276  24.175 -10.979  1.00  0.00
ATOM   2423  O   ARG   274      27.494  24.011 -10.971  1.00  0.00
ATOM   2424  CB  ARG   274      24.963  24.237  -8.870  1.00  0.00
ATOM   2425  CG  ARG   274      25.997  23.535  -7.989  1.00  0.00
ATOM   2426  CD  ARG   274      26.489  22.249  -8.651  1.00  0.00
ATOM   2427  NE  ARG   274      27.232  21.432  -7.669  1.00  0.00
ATOM   2428  CZ  ARG   274      28.511  21.634  -7.407  1.00  0.00
ATOM   2429  NH1 ARG   274      29.136  20.883  -6.522  1.00  0.00
ATOM   2430  NH2 ARG   274      29.164  22.589  -8.033  1.00  0.00
ATOM   2431  H   THR   275      24.499  23.737 -11.882  1.00  0.00
ATOM   2432  N   THR   275      25.470  23.562 -11.903  1.00  0.00
ATOM   2433  CA  THR   275      25.989  22.696 -12.877  1.00  0.00
ATOM   2434  C   THR   275      26.975  23.415 -13.796  1.00  0.00
ATOM   2435  O   THR   275      28.044  22.885 -14.089  1.00  0.00
ATOM   2436  CB  THR   275      24.852  22.081 -13.716  1.00  0.00
ATOM   2437  OG1 THR   275      24.002  21.325 -12.866  1.00  0.00
ATOM   2438  CG2 THR   275      25.401  21.160 -14.804  1.00  0.00
ATOM   2439  H   CYS   276      25.722  24.962 -13.936  1.00  0.00
ATOM   2440  N   CYS   276      26.592  24.586 -14.209  1.00  0.00
ATOM   2441  CA  CYS   276      27.459  25.361 -15.086  1.00  0.00
ATOM   2442  C   CYS   276      28.757  25.719 -14.363  1.00  0.00
ATOM   2443  O   CYS   276      29.836  25.604 -14.940  1.00  0.00
ATOM   2444  CB  CYS   276      26.754  26.635 -15.554  1.00  0.00
ATOM   2445  SG  CYS   276      25.415  26.278 -16.719  1.00  0.00
ATOM   2446  H   ALA   277      27.748  26.158 -12.653  1.00  0.00
ATOM   2447  N   ALA   277      28.639  26.154 -13.078  1.00  0.00
ATOM   2448  CA  ALA   277      29.751  26.591 -12.344  1.00  0.00
ATOM   2449  C   ALA   277      30.728  25.462 -12.178  1.00  0.00
ATOM   2450  O   ALA   277      31.934  25.670 -12.282  1.00  0.00
ATOM   2451  CB  ALA   277      29.324  27.124 -10.982  1.00  0.00
ATOM   2452  H   LEU   278      29.206  24.218 -11.895  1.00  0.00
ATOM   2453  N   LEU   278      30.191  24.255 -11.924  1.00  0.00
ATOM   2454  CA  LEU   278      30.944  23.056 -11.704  1.00  0.00
ATOM   2455  C   LEU   278      31.670  22.669 -13.063  1.00  0.00
ATOM   2456  O   LEU   278      32.754  22.091 -13.039  1.00  0.00
ATOM   2457  CB  LEU   278      30.049  21.903 -11.241  1.00  0.00
ATOM   2458  CG  LEU   278      30.846  20.719 -10.682  1.00  0.00
ATOM   2459  CD1 LEU   278      31.701  21.171  -9.500  1.00  0.00
ATOM   2460  CD2 LEU   278      29.897  19.619 -10.209  1.00  0.00
ATOM   2461  H   GLY   279      30.152  23.455 -14.230  1.00  0.00
ATOM   2462  N   GLY   279      31.035  23.016 -14.250  1.00  0.00
ATOM   2463  CA  GLY   279      31.653  22.746 -15.510  1.00  0.00
ATOM   2464  C   GLY   279      31.602  21.241 -15.756  1.00  0.00
ATOM   2465  O   GLY   279      32.601  20.647 -16.154  1.00  0.00
ATOM   2466  H   LEU   280      29.727  21.317 -15.099  1.00  0.00
ATOM   2467  N   LEU   280      30.440  20.767 -15.502  1.00  0.00
ATOM   2468  CA  LEU   280      30.168  19.374 -15.822  1.00  0.00
ATOM   2469  C   LEU   280      30.050  19.234 -17.378  1.00  0.00
ATOM   2470  O   LEU   280      29.533  20.131 -18.040  1.00  0.00
ATOM   2471  CB  LEU   280      28.881  18.884 -15.153  1.00  0.00
ATOM   2472  CG  LEU   280      28.987  18.836 -13.625  1.00  0.00
ATOM   2473  CD1 LEU   280      27.630  18.497 -13.012  1.00  0.00
ATOM   2474  CD2 LEU   280      29.996  17.770 -13.199  1.00  0.00
ATOM   2475  H   ASP   281      30.992  17.512 -17.197  1.00  0.00
ATOM   2476  N   ASP   281      30.531  18.127 -17.816  1.00  0.00
ATOM   2477  CA  ASP   281      30.402  17.755 -19.236  1.00  0.00
ATOM   2478  C   ASP   281      28.977  17.411 -19.505  1.00  0.00
ATOM   2479  O   ASP   281      28.228  17.115 -18.576  1.00  0.00
ATOM   2480  CB  ASP   281      31.305  16.573 -19.598  1.00  0.00
ATOM   2481  CG  ASP   281      32.778  16.974 -19.585  1.00  0.00
ATOM   2482  OD1 ASP   281      33.624  16.077 -19.514  1.00  0.00
ATOM   2483  OD2 ASP   281      32.809  18.490 -19.670  1.00  0.00
ATOM   2484  N   PRO   282      28.611  17.441 -20.745  1.00  0.00
ATOM   2485  CA  PRO   282      27.240  17.185 -21.038  1.00  0.00
ATOM   2486  C   PRO   282      26.766  15.791 -20.637  1.00  0.00
ATOM   2487  O   PRO   282      25.610  15.619 -20.257  1.00  0.00
ATOM   2488  CB  PRO   282      27.181  17.376 -22.555  1.00  0.00
ATOM   2489  CG  PRO   282      28.320  18.313 -22.887  1.00  0.00
ATOM   2490  CD  PRO   282      28.294  19.409 -21.836  1.00  0.00
ATOM   2491  N   PRO   283      27.653  14.855 -20.725  1.00  0.00
ATOM   2492  CA  PRO   283      27.292  13.500 -20.335  1.00  0.00
ATOM   2493  C   PRO   283      27.075  13.321 -18.896  1.00  0.00
ATOM   2494  O   PRO   283      26.513  12.310 -18.478  1.00  0.00
ATOM   2495  CB  PRO   283      28.493  12.685 -20.819  1.00  0.00
ATOM   2496  CG  PRO   283      29.150  13.532 -21.886  1.00  0.00
ATOM   2497  CD  PRO   283      28.026  14.237 -22.626  1.00  0.00
ATOM   2498  H   LYS   284      27.840  15.115 -18.345  1.00  0.00
ATOM   2499  N   LYS   284      27.478  14.254 -18.027  1.00  0.00
ATOM   2500  CA  LYS   284      27.386  14.015 -16.638  1.00  0.00
ATOM   2501  C   LYS   284      25.967  14.057 -16.085  1.00  0.00
ATOM   2502  O   LYS   284      25.257  15.040 -16.285  1.00  0.00
ATOM   2503  CB  LYS   284      28.267  15.036 -15.910  1.00  0.00
ATOM   2504  CG  LYS   284      29.751  14.803 -16.196  1.00  0.00
ATOM   2505  CD  LYS   284      30.615  15.778 -15.396  1.00  0.00
ATOM   2506  CE  LYS   284      32.096  15.569 -15.710  1.00  0.00
ATOM   2507  NZ  LYS   284      32.920  16.537 -14.939  1.00  0.00
ATOM   2508  H   THR   285      26.157  12.151 -15.164  1.00  0.00
ATOM   2509  N   THR   285      25.573  12.924 -15.354  1.00  0.00
ATOM   2510  CA  THR   285      24.196  12.922 -14.852  1.00  0.00
ATOM   2511  C   THR   285      24.077  13.650 -13.450  1.00  0.00
ATOM   2512  O   THR   285      24.829  13.341 -12.529  1.00  0.00
ATOM   2513  CB  THR   285      23.672  11.478 -14.733  1.00  0.00
ATOM   2514  OG1 THR   285      23.694  10.868 -16.016  1.00  0.00
ATOM   2515  CG2 THR   285      22.241  11.449 -14.201  1.00  0.00
ATOM   2516  H   VAL   286      22.538  14.791 -14.084  1.00  0.00
ATOM   2517  N   VAL   286      23.096  14.642 -13.283  1.00  0.00
ATOM   2518  CA  VAL   286      22.857  15.392 -12.140  1.00  0.00
ATOM   2519  C   VAL   286      21.509  14.966 -11.516  1.00  0.00
ATOM   2520  O   VAL   286      20.665  14.394 -12.202  1.00  0.00
ATOM   2521  CB  VAL   286      22.844  16.907 -12.446  1.00  0.00
ATOM   2522  CG1 VAL   286      24.193  17.350 -13.011  1.00  0.00
ATOM   2523  CG2 VAL   286      21.758  17.233 -13.471  1.00  0.00
ATOM   2524  H   ARG   287      21.627  16.108  -9.834  1.00  0.00
ATOM   2525  N   ARG   287      21.362  15.261 -10.266  1.00  0.00
ATOM   2526  CA  ARG   287      20.718  14.179  -9.435  1.00  0.00
ATOM   2527  C   ARG   287      20.213  14.901  -8.115  1.00  0.00
ATOM   2528  O   ARG   287      20.807  14.729  -7.053  1.00  0.00
ATOM   2529  CB  ARG   287      21.678  13.042  -9.076  1.00  0.00
ATOM   2530  CG  ARG   287      20.936  11.843  -8.485  1.00  0.00
ATOM   2531  CD  ARG   287      20.346  12.191  -7.119  1.00  0.00
ATOM   2532  NE  ARG   287      19.655  11.012  -6.557  1.00  0.00
ATOM   2533  CZ  ARG   287      18.989  11.060  -5.418  1.00  0.00
ATOM   2534  NH1 ARG   287      18.386   9.985  -4.951  1.00  0.00
ATOM   2535  NH2 ARG   287      18.926  12.189  -4.745  1.00  0.00
ATOM   2536  H   ILE   288      18.339  15.230  -8.736  1.00  0.00
ATOM   2537  N   ILE   288      19.099  15.684  -8.299  1.00  0.00
ATOM   2538  CA  ILE   288      18.963  17.103  -7.901  1.00  0.00
ATOM   2539  C   ILE   288      17.676  17.117  -7.016  1.00  0.00
ATOM   2540  O   ILE   288      16.565  17.131  -7.542  1.00  0.00
ATOM   2541  CB  ILE   288      18.807  18.088  -9.082  1.00  0.00
ATOM   2542  CG1 ILE   288      17.578  17.725  -9.922  1.00  0.00
ATOM   2543  CG2 ILE   288      20.044  18.040  -9.981  1.00  0.00
ATOM   2544  CD1 ILE   288      17.276  18.793 -10.968  1.00  0.00
ATOM   2545  H   SER   289      18.764  17.521  -5.347  1.00  0.00
ATOM   2546  N   SER   289      17.942  17.120  -5.718  1.00  0.00
ATOM   2547  CA  SER   289      16.964  16.500  -4.801  1.00  0.00
ATOM   2548  C   SER   289      16.331  17.661  -3.992  1.00  0.00
ATOM   2549  O   SER   289      17.008  18.642  -3.689  1.00  0.00
ATOM   2550  CB  SER   289      17.602  15.489  -3.847  1.00  0.00
ATOM   2551  OG  SER   289      16.614  14.940  -2.988  1.00  0.00
ATOM   2552  H   CYS   290      14.537  16.655  -3.943  1.00  0.00
ATOM   2553  N   CYS   290      15.042  17.462  -3.682  1.00  0.00
ATOM   2554  CA  CYS   290      14.401  18.460  -2.947  1.00  0.00
ATOM   2555  C   CYS   290      13.673  17.974  -1.717  1.00  0.00
ATOM   2556  O   CYS   290      12.835  17.080  -1.810  1.00  0.00
ATOM   2557  CB  CYS   290      13.426  19.186  -3.876  1.00  0.00
ATOM   2558  SG  CYS   290      12.556  20.528  -3.030  1.00  0.00
ATOM   2559  H   ALA   291      14.653  19.256  -0.449  1.00  0.00
ATOM   2560  N   ALA   291      13.967  18.551  -0.528  1.00  0.00
ATOM   2561  CA  ALA   291      13.209  18.101   0.723  1.00  0.00
ATOM   2562  C   ALA   291      11.875  18.628   0.832  1.00  0.00
ATOM   2563  O   ALA   291      11.685  19.841   0.767  1.00  0.00
ATOM   2564  CB  ALA   291      14.031  18.488   1.947  1.00  0.00
ATOM   2565  H   ALA   292      11.076  16.680   1.152  1.00  0.00
ATOM   2566  N   ALA   292      10.827  17.626   1.024  1.00  0.00
ATOM   2567  CA  ALA   292       9.459  17.988   1.034  1.00  0.00
ATOM   2568  C   ALA   292       8.818  17.528   2.373  1.00  0.00
ATOM   2569  O   ALA   292       9.227  16.514   2.935  1.00  0.00
ATOM   2570  CB  ALA   292       8.719  17.370  -0.146  1.00  0.00
ATOM   2571  H   ASN   293       7.619  19.154   2.264  1.00  0.00
ATOM   2572  N   ASN   293       7.847  18.331   2.760  1.00  0.00
ATOM   2573  CA  ASN   293       7.088  17.986   3.954  1.00  0.00
ATOM   2574  C   ASN   293       5.886  17.075   3.582  1.00  0.00
ATOM   2575  O   ASN   293       5.080  17.437   2.728  1.00  0.00
ATOM   2576  CB  ASN   293       6.593  19.244   4.674  1.00  0.00
ATOM   2577  CG  ASN   293       7.756  20.044   5.251  1.00  0.00
ATOM   2578  ND2 ASN   293       7.468  21.082   6.009  1.00  0.00
ATOM   2579  OD1 ASN   293       8.914  19.730   5.016  1.00  0.00
ATOM   2580  H   GLY   294       6.450  15.670   4.965  1.00  0.00
ATOM   2581  N   GLY   294       5.790  15.875   4.261  1.00  0.00
ATOM   2582  CA  GLY   294       4.733  14.905   3.965  1.00  0.00
ATOM   2583  C   GLY   294       3.490  15.107   4.877  1.00  0.00
ATOM   2584  O   GLY   294       2.520  14.359   4.770  1.00  0.00
ATOM   2585  H   ARG   295       4.285  16.699   5.846  1.00  0.00
ATOM   2586  N   ARG   295       3.501  16.105   5.762  1.00  0.00
ATOM   2587  CA  ARG   295       2.341  16.329   6.618  1.00  0.00
ATOM   2588  C   ARG   295       1.111  16.595   5.789  1.00  0.00
ATOM   2589  O   ARG   295       0.065  15.998   6.030  1.00  0.00
ATOM   2590  CB  ARG   295       2.596  17.501   7.570  1.00  0.00
ATOM   2591  CG  ARG   295       3.591  17.129   8.669  1.00  0.00
ATOM   2592  CD  ARG   295       3.801  18.300   9.628  1.00  0.00
ATOM   2593  NE  ARG   295       4.793  17.930  10.659  1.00  0.00
ATOM   2594  CZ  ARG   295       6.077  18.218  10.540  1.00  0.00
ATOM   2595  NH1 ARG   295       6.928  17.870  11.484  1.00  0.00
ATOM   2596  NH2 ARG   295       6.507  18.855   9.472  1.00  0.00
ATOM   2597  H   GLY   296       2.022  17.992   4.629  1.00  0.00
ATOM   2598  N   GLY   296       1.188  17.489   4.785  1.00  0.00
ATOM   2599  CA  GLY   296       0.059  17.717   3.928  1.00  0.00
ATOM   2600  C   GLY   296      -0.287  16.560   3.070  1.00  0.00
ATOM   2601  O   GLY   296      -1.463  16.250   2.898  1.00  0.00
ATOM   2602  H   LYS   297       1.644  16.174   2.860  1.00  0.00
ATOM   2603  N   LYS   297       0.746  15.923   2.538  1.00  0.00
ATOM   2604  CA  LYS   297       0.618  14.897   1.535  1.00  0.00
ATOM   2605  C   LYS   297       0.001  13.591   1.869  1.00  0.00
ATOM   2606  O   LYS   297      -0.610  12.960   1.010  1.00  0.00
ATOM   2607  CB  LYS   297       2.037  14.688   0.997  1.00  0.00
ATOM   2608  CG  LYS   297       2.635  15.992   0.467  1.00  0.00
ATOM   2609  CD  LYS   297       4.064  15.769  -0.031  1.00  0.00
ATOM   2610  CE  LYS   297       4.682  17.085  -0.503  1.00  0.00
ATOM   2611  NZ  LYS   297       3.934  17.603  -1.680  1.00  0.00
ATOM   2612  H   HIS   298       0.658  13.826   3.764  1.00  0.00
ATOM   2613  N   HIS   298       0.185  13.238   3.128  1.00  0.00
ATOM   2614  CA  HIS   298      -0.322  11.964   3.586  1.00  0.00
ATOM   2615  C   HIS   298      -1.826  11.848   3.684  1.00  0.00
ATOM   2616  O   HIS   298      -2.486  12.770   4.158  1.00  0.00
ATOM   2617  CB  HIS   298       0.318  11.669   4.946  1.00  0.00
ATOM   2618  CG  HIS   298       0.199  10.230   5.358  1.00  0.00
ATOM   2619  ND1 HIS   298      -0.962   9.682   5.859  1.00  0.00
ATOM   2620  CD2 HIS   298       1.114   9.226   5.338  1.00  0.00
ATOM   2621  CE1 HIS   298      -0.751   8.400   6.129  1.00  0.00
ATOM   2622  NE2 HIS   298       0.503   8.098   5.821  1.00  0.00
ATOM   2623  H   ASP   299      -1.783   9.976   2.928  1.00  0.00
ATOM   2624  N   ASP   299      -2.380  10.699   3.237  1.00  0.00
ATOM   2625  CA  ASP   299      -3.849  10.493   3.201  1.00  0.00
ATOM   2626  C   ASP   299      -4.161  10.358   4.602  1.00  0.00
ATOM   2627  O   ASP   299      -3.497   9.606   5.312  1.00  0.00
ATOM   2628  CB  ASP   299      -4.312   9.248   2.438  1.00  0.00
ATOM   2629  CG  ASP   299      -4.013   9.368   0.946  1.00  0.00
ATOM   2630  OD1 ASP   299      -4.014   8.336   0.268  1.00  0.00
ATOM   2631  OD2 ASP   299      -3.775  10.843   0.674  1.00  0.00
ATOM   2632  H   LEU   300      -5.824  11.607   4.433  1.00  0.00
ATOM   2633  N   LEU   300      -5.213  11.105   5.024  1.00  0.00
ATOM   2634  CA  LEU   300      -5.432  11.143   6.500  1.00  0.00
ATOM   2635  C   LEU   300      -4.235  11.949   7.073  1.00  0.00
ATOM   2636  O   LEU   300      -3.368  11.380   7.733  1.00  0.00
ATOM   2637  CB  LEU   300      -5.480   9.751   7.138  1.00  0.00
ATOM   2638  CG  LEU   300      -6.671   8.916   6.653  1.00  0.00
ATOM   2639  CD1 LEU   300      -6.573   7.493   7.198  1.00  0.00
ATOM   2640  CD2 LEU   300      -7.982   9.536   7.134  1.00  0.00
ATOM   2641  H   HIS   301      -5.023  13.732   6.330  1.00  0.00
ATOM   2642  N   HIS   301      -4.252  13.312   6.781  1.00  0.00
ATOM   2643  CA  HIS   301      -3.129  14.123   7.146  1.00  0.00
ATOM   2644  C   HIS   301      -2.879  14.041   8.647  1.00  0.00
ATOM   2645  O   HIS   301      -3.826  13.971   9.427  1.00  0.00
ATOM   2646  CB  HIS   301      -3.353  15.580   6.729  1.00  0.00
ATOM   2647  CG  HIS   301      -4.540  16.212   7.396  1.00  0.00
ATOM   2648  ND1 HIS   301      -4.458  16.901   8.587  1.00  0.00
ATOM   2649  CD2 HIS   301      -5.846  16.253   7.024  1.00  0.00
ATOM   2650  CE1 HIS   301      -5.667  17.337   8.916  1.00  0.00
ATOM   2651  NE2 HIS   301      -6.529  16.956   7.982  1.00  0.00
ATOM   2652  H   VAL   302      -0.923  14.214   8.266  1.00  0.00
ATOM   2653  N   VAL   302      -1.616  14.061   8.951  1.00  0.00
ATOM   2654  CA  VAL   302      -1.211  13.854  10.353  1.00  0.00
ATOM   2655  C   VAL   302      -1.668  15.130  11.070  1.00  0.00
ATOM   2656  O   VAL   302      -1.797  16.179  10.442  1.00  0.00
ATOM   2657  CB  VAL   302       0.307  13.648  10.551  1.00  0.00
ATOM   2658  CG1 VAL   302       0.783  12.410   9.793  1.00  0.00
ATOM   2659  CG2 VAL   302       1.081  14.860  10.035  1.00  0.00
ATOM   2660  N   PRO   303      -1.888  14.945  12.427  1.00  0.00
ATOM   2661  CA  PRO   303      -2.439  16.051  13.148  1.00  0.00
ATOM   2662  C   PRO   303      -1.436  17.195  13.242  1.00  0.00
ATOM   2663  O   PRO   303      -0.230  16.963  13.204  1.00  0.00
ATOM   2664  CB  PRO   303      -2.757  15.477  14.530  1.00  0.00
ATOM   2665  CG  PRO   303      -1.714  14.408  14.771  1.00  0.00
ATOM   2666  CD  PRO   303      -1.556  13.660  13.459  1.00  0.00
ATOM   2667  H   ARG   304      -2.895  18.627  13.412  1.00  0.00
ATOM   2668  N   ARG   304      -1.926  18.442  13.374  1.00  0.00
ATOM   2669  CA  ARG   304      -1.002  19.530  13.466  1.00  0.00
ATOM   2670  C   ARG   304      -0.214  19.387  14.695  1.00  0.00
ATOM   2671  O   ARG   304      -0.746  18.972  15.723  1.00  0.00
ATOM   2672  CB  ARG   304      -1.727  20.879  13.462  1.00  0.00
ATOM   2673  CG  ARG   304      -2.561  21.067  12.194  1.00  0.00
ATOM   2674  CD  ARG   304      -1.665  21.104  10.957  1.00  0.00
ATOM   2675  NE  ARG   304      -0.821  22.317  10.987  1.00  0.00
ATOM   2676  CZ  ARG   304       0.055  22.591  10.038  1.00  0.00
ATOM   2677  NH1 ARG   304       0.788  23.684  10.103  1.00  0.00
ATOM   2678  NH2 ARG   304       0.197  21.767   9.022  1.00  0.00
ATOM   2679  H   GLY   305       1.463  20.067  13.829  1.00  0.00
ATOM   2680  N   GLY   305       1.079  19.720  14.670  1.00  0.00
ATOM   2681  CA  GLY   305       1.934  19.592  15.845  1.00  0.00
ATOM   2682  C   GLY   305       2.395  18.164  16.041  1.00  0.00
ATOM   2683  O   GLY   305       2.898  17.820  17.108  1.00  0.00
ATOM   2684  H   TYR   306       1.711  17.588  14.370  1.00  0.00
ATOM   2685  N   TYR   306       2.288  17.255  15.099  1.00  0.00
ATOM   2686  CA  TYR   306       2.831  16.004  15.002  1.00  0.00
ATOM   2687  C   TYR   306       4.345  16.243  15.202  1.00  0.00
ATOM   2688  O   TYR   306       4.943  17.043  14.485  1.00  0.00
ATOM   2689  CB  TYR   306       2.585  15.319  13.653  1.00  0.00
ATOM   2690  CG  TYR   306       3.218  13.944  13.584  1.00  0.00
ATOM   2691  CD1 TYR   306       2.538  12.827  14.072  1.00  0.00
ATOM   2692  CD2 TYR   306       4.489  13.782  13.033  1.00  0.00
ATOM   2693  CE1 TYR   306       3.123  11.560  14.008  1.00  0.00
ATOM   2694  CE2 TYR   306       5.076  12.517  12.967  1.00  0.00
ATOM   2695  CZ  TYR   306       4.390  11.410  13.455  1.00  0.00
ATOM   2696  OH  TYR   306       4.966  10.164  13.392  1.00  0.00
ATOM   2697  H   TYR   307       4.413  14.884  16.697  1.00  0.00
ATOM   2698  N   TYR   307       4.901  15.545  16.151  1.00  0.00
ATOM   2699  CA  TYR   307       6.293  15.762  16.395  1.00  0.00
ATOM   2700  C   TYR   307       7.158  14.668  15.989  1.00  0.00
ATOM   2701  O   TYR   307       6.977  13.539  16.439  1.00  0.00
ATOM   2702  CB  TYR   307       6.481  16.050  17.889  1.00  0.00
ATOM   2703  CG  TYR   307       7.916  16.400  18.228  1.00  0.00
ATOM   2704  CD1 TYR   307       8.438  17.650  17.891  1.00  0.00
ATOM   2705  CD2 TYR   307       8.729  15.475  18.883  1.00  0.00
ATOM   2706  CE1 TYR   307       9.760  17.971  18.204  1.00  0.00
ATOM   2707  CE2 TYR   307      10.052  15.794  19.198  1.00  0.00
ATOM   2708  CZ  TYR   307      10.563  17.041  18.857  1.00  0.00
ATOM   2709  OH  TYR   307      11.864  17.356  19.166  1.00  0.00
ATOM   2710  H   GLY   308       8.294  15.906  15.044  1.00  0.00
ATOM   2711  N   GLY   308       8.088  14.949  15.170  1.00  0.00
ATOM   2712  CA  GLY   308       8.833  13.975  14.443  1.00  0.00
ATOM   2713  C   GLY   308       9.108  14.343  12.953  1.00  0.00
ATOM   2714  O   GLY   308       8.419  15.190  12.390  1.00  0.00
ATOM   2715  H   ASN   309      10.555  13.005  12.988  1.00  0.00
ATOM   2716  N   ASN   309      10.084  13.677  12.439  1.00  0.00
ATOM   2717  CA  ASN   309      10.489  13.883  11.109  1.00  0.00
ATOM   2718  C   ASN   309       9.515  13.410   9.978  1.00  0.00
ATOM   2719  O   ASN   309       9.279  12.214   9.829  1.00  0.00
ATOM   2720  CB  ASN   309      11.855  13.210  10.945  1.00  0.00
ATOM   2721  CG  ASN   309      12.393  13.390   9.530  1.00  0.00
ATOM   2722  ND2 ASN   309      13.182  12.450   9.051  1.00  0.00
ATOM   2723  OD1 ASN   309      12.101  14.373   8.864  1.00  0.00
ATOM   2724  H   VAL   310       9.145  15.271   9.280  1.00  0.00
ATOM   2725  N   VAL   310       8.924  14.319   9.139  1.00  0.00
ATOM   2726  CA  VAL   310       8.006  13.953   8.073  1.00  0.00
ATOM   2727  C   VAL   310       8.598  14.513   6.737  1.00  0.00
ATOM   2728  O   VAL   310       7.878  15.129   5.955  1.00  0.00
ATOM   2729  CB  VAL   310       6.581  14.506   8.294  1.00  0.00
ATOM   2730  CG1 VAL   310       5.950  13.880   9.538  1.00  0.00
ATOM   2731  CG2 VAL   310       6.622  16.022   8.483  1.00  0.00
ATOM   2732  H   PHE   311      10.346  13.806   7.298  1.00  0.00
ATOM   2733  N   PHE   311       9.848  14.256   6.574  1.00  0.00
ATOM   2734  CA  PHE   311      10.564  14.619   5.309  1.00  0.00
ATOM   2735  C   PHE   311      10.745  13.501   4.321  1.00  0.00
ATOM   2736  O   PHE   311      11.258  12.442   4.675  1.00  0.00
ATOM   2737  CB  PHE   311      11.927  15.204   5.693  1.00  0.00
ATOM   2738  CG  PHE   311      11.821  16.643   6.146  1.00  0.00
ATOM   2739  CD1 PHE   311      10.726  17.066   6.895  1.00  0.00
ATOM   2740  CD2 PHE   311      12.819  17.557   5.816  1.00  0.00
ATOM   2741  CE1 PHE   311      10.629  18.393   7.312  1.00  0.00
ATOM   2742  CE2 PHE   311      12.724  18.883   6.232  1.00  0.00
ATOM   2743  CZ  PHE   311      11.629  19.300   6.980  1.00  0.00
ATOM   2744  H   ALA   312       9.911  14.641   2.848  1.00  0.00
ATOM   2745  N   ALA   312      10.316  13.770   3.075  1.00  0.00
ATOM   2746  CA  ALA   312      10.454  12.768   2.047  1.00  0.00
ATOM   2747  C   ALA   312      11.154  13.565   0.946  1.00  0.00
ATOM   2748  O   ALA   312      10.891  14.754   0.785  1.00  0.00
ATOM   2749  CB  ALA   312       9.144  12.189   1.527  1.00  0.00
ATOM   2750  H   PHE   313      12.156  11.931   0.399  1.00  0.00
ATOM   2751  N   PHE   313      12.040  12.889   0.192  1.00  0.00
ATOM   2752  CA  PHE   313      12.819  13.485  -0.892  1.00  0.00
ATOM   2753  C   PHE   313      12.401  13.309  -2.277  1.00  0.00
ATOM   2754  O   PHE   313      12.316  12.181  -2.757  1.00  0.00
ATOM   2755  CB  PHE   313      14.243  12.954  -0.703  1.00  0.00
ATOM   2756  CG  PHE   313      14.837  13.378   0.621  1.00  0.00
ATOM   2757  CD1 PHE   313      14.686  12.576   1.750  1.00  0.00
ATOM   2758  CD2 PHE   313      15.541  14.576   0.722  1.00  0.00
ATOM   2759  CE1 PHE   313      15.234  12.969   2.970  1.00  0.00
ATOM   2760  CE2 PHE   313      16.089  14.969   1.942  1.00  0.00
ATOM   2761  CZ  PHE   313      15.935  14.165   3.064  1.00  0.00
ATOM   2762  N   PRO   314      12.132  14.334  -2.988  1.00  0.00
ATOM   2763  CA  PRO   314      11.939  14.321  -4.403  1.00  0.00
ATOM   2764  C   PRO   314      13.247  14.258  -5.029  1.00  0.00
ATOM   2765  O   PRO   314      14.150  15.000  -4.647  1.00  0.00
ATOM   2766  CB  PRO   314      11.228  15.634  -4.739  1.00  0.00
ATOM   2767  CG  PRO   314      10.377  15.951  -3.528  1.00  0.00
ATOM   2768  CD  PRO   314      11.141  15.434  -2.321  1.00  0.00
ATOM   2769  H   ALA   315      12.982  12.675  -6.294  1.00  0.00
ATOM   2770  N   ALA   315      13.510  13.450  -5.987  1.00  0.00
ATOM   2771  CA  ALA   315      14.806  13.792  -6.697  1.00  0.00
ATOM   2772  C   ALA   315      14.485  13.793  -8.111  1.00  0.00
ATOM   2773  O   ALA   315      13.763  12.917  -8.581  1.00  0.00
ATOM   2774  CB  ALA   315      15.922  12.795  -6.410  1.00  0.00
ATOM   2775  H   VAL   316      15.548  15.403  -8.362  1.00  0.00
ATOM   2776  N   VAL   316      14.988  14.723  -8.807  1.00  0.00
ATOM   2777  CA  VAL   316      14.765  14.812 -10.243  1.00  0.00
ATOM   2778  C   VAL   316      16.133  14.426 -10.812  1.00  0.00
ATOM   2779  O   VAL   316      17.137  14.501 -10.107  1.00  0.00
ATOM   2780  CB  VAL   316      14.349  16.207 -10.760  1.00  0.00
ATOM   2781  CG1 VAL   316      14.301  16.220 -12.287  1.00  0.00
ATOM   2782  CG2 VAL   316      12.967  16.581 -10.228  1.00  0.00
ATOM   2783  H   VAL   317      15.519  14.087 -12.740  1.00  0.00
ATOM   2784  N   VAL   317      16.300  13.984 -12.146  1.00  0.00
ATOM   2785  CA  VAL   317      17.465  13.436 -12.650  1.00  0.00
ATOM   2786  C   VAL   317      17.509  13.965 -14.080  1.00  0.00
ATOM   2787  O   VAL   317      16.488  13.974 -14.765  1.00  0.00
ATOM   2788  CB  VAL   317      17.506  11.891 -12.655  1.00  0.00
ATOM   2789  CG1 VAL   317      18.816  11.392 -13.264  1.00  0.00
ATOM   2790  CG2 VAL   317      17.398  11.352 -11.229  1.00  0.00
ATOM   2791  H   SER   318      19.430  14.254 -13.843  1.00  0.00
ATOM   2792  N   SER   318      18.674  14.372 -14.467  1.00  0.00
ATOM   2793  CA  SER   318      18.907  14.966 -15.732  1.00  0.00
ATOM   2794  C   SER   318      20.349  14.837 -16.189  1.00  0.00
ATOM   2795  O   SER   318      21.218  14.488 -15.394  1.00  0.00
ATOM   2796  CB  SER   318      18.508  16.442 -15.681  1.00  0.00
ATOM   2797  OG  SER   318      18.699  17.042 -16.953  1.00  0.00
ATOM   2798  H   ARG   319      19.792  15.293 -18.055  1.00  0.00
ATOM   2799  N   ARG   319      20.549  15.128 -17.445  1.00  0.00
ATOM   2800  CA  ARG   319      21.920  15.216 -17.962  1.00  0.00
ATOM   2801  C   ARG   319      22.261  16.705 -17.928  1.00  0.00
ATOM   2802  O   ARG   319      21.419  17.538 -18.256  1.00  0.00
ATOM   2803  CB  ARG   319      22.070  14.676 -19.386  1.00  0.00
ATOM   2804  CG  ARG   319      21.892  13.158 -19.436  1.00  0.00
ATOM   2805  CD  ARG   319      22.390  12.598 -20.767  1.00  0.00
ATOM   2806  NE  ARG   319      22.166  11.138 -20.811  1.00  0.00
ATOM   2807  CZ  ARG   319      23.030  10.276 -20.305  1.00  0.00
ATOM   2808  NH1 ARG   319      22.792   8.981 -20.364  1.00  0.00
ATOM   2809  NH2 ARG   319      24.134  10.713 -19.738  1.00  0.00
ATOM   2810  H   ALA   320      24.115  16.237 -17.331  1.00  0.00
ATOM   2811  N   ALA   320      23.482  16.965 -17.538  1.00  0.00
ATOM   2812  CA  ALA   320      23.928  18.368 -17.408  1.00  0.00
ATOM   2813  C   ALA   320      23.798  19.160 -18.753  1.00  0.00
ATOM   2814  O   ALA   320      23.566  20.367 -18.738  1.00  0.00
ATOM   2815  CB  ALA   320      25.369  18.399 -16.915  1.00  0.00
ATOM   2816  H   GLY   321      24.107  17.507 -19.817  1.00  0.00
ATOM   2817  N   GLY   321      23.939  18.480 -19.836  1.00  0.00
ATOM   2818  CA  GLY   321      23.844  19.162 -21.124  1.00  0.00
ATOM   2819  C   GLY   321      22.447  19.716 -21.289  1.00  0.00
ATOM   2820  O   GLY   321      22.283  20.858 -21.712  1.00  0.00
ATOM   2821  H   MET   322      21.580  18.019 -20.575  1.00  0.00
ATOM   2822  N   MET   322      21.422  18.917 -20.952  1.00  0.00
ATOM   2823  CA  MET   322      20.078  19.372 -21.138  1.00  0.00
ATOM   2824  C   MET   322      19.807  20.528 -20.263  1.00  0.00
ATOM   2825  O   MET   322      19.213  21.509 -20.704  1.00  0.00
ATOM   2826  CB  MET   322      19.080  18.249 -20.845  1.00  0.00
ATOM   2827  CG  MET   322      19.138  17.156 -21.911  1.00  0.00
ATOM   2828  SD  MET   322      17.789  15.970 -21.720  1.00  0.00
ATOM   2829  CE  MET   322      18.281  15.243 -20.146  1.00  0.00
ATOM   2830  H   ILE   323      20.794  19.682 -18.653  1.00  0.00
ATOM   2831  N   ILE   323      20.254  20.453 -18.951  1.00  0.00
ATOM   2832  CA  ILE   323      19.941  21.492 -18.016  1.00  0.00
ATOM   2833  C   ILE   323      20.591  22.829 -18.428  1.00  0.00
ATOM   2834  O   ILE   323      19.947  23.873 -18.360  1.00  0.00
ATOM   2835  CB  ILE   323      20.394  21.096 -16.593  1.00  0.00
ATOM   2836  CG1 ILE   323      19.546  19.932 -16.066  1.00  0.00
ATOM   2837  CG2 ILE   323      20.241  22.281 -15.637  1.00  0.00
ATOM   2838  CD1 ILE   323      20.100  19.382 -14.756  1.00  0.00
ATOM   2839  H   SER   324      22.261  21.854 -18.891  1.00  0.00
ATOM   2840  N   SER   324      21.810  22.731 -18.833  1.00  0.00
ATOM   2841  CA  SER   324      22.537  23.931 -19.218  1.00  0.00
ATOM   2842  C   SER   324      22.055  24.450 -20.506  1.00  0.00
ATOM   2843  O   SER   324      21.871  25.656 -20.656  1.00  0.00
ATOM   2844  CB  SER   324      24.037  23.642 -19.303  1.00  0.00
ATOM   2845  OG  SER   324      24.541  23.303 -18.019  1.00  0.00
ATOM   2846  H   THR   325      21.919  22.617 -21.385  1.00  0.00
ATOM   2847  N   THR   325      21.804  23.585 -21.539  1.00  0.00
ATOM   2848  CA  THR   325      21.382  24.041 -22.821  1.00  0.00
ATOM   2849  C   THR   325      20.068  24.622 -22.886  1.00  0.00
ATOM   2850  O   THR   325      19.889  25.672 -23.498  1.00  0.00
ATOM   2851  CB  THR   325      21.475  22.857 -23.802  1.00  0.00
ATOM   2852  OG1 THR   325      22.822  22.409 -23.867  1.00  0.00
ATOM   2853  CG2 THR   325      21.025  23.261 -25.204  1.00  0.00
ATOM   2854  H   SER   326      19.351  23.268 -21.629  1.00  0.00
ATOM   2855  N   SER   326      19.084  23.981 -22.257  1.00  0.00
ATOM   2856  CA  SER   326      17.633  24.281 -22.446  1.00  0.00
ATOM   2857  C   SER   326      17.421  25.427 -21.606  1.00  0.00
ATOM   2858  O   SER   326      18.270  25.750 -20.777  1.00  0.00
ATOM   2859  CB  SER   326      16.694  23.148 -22.026  1.00  0.00
ATOM   2860  OG  SER   326      16.930  21.999 -22.826  1.00  0.00
ATOM   2861  H   SER   327      15.578  25.838 -22.406  1.00  0.00
ATOM   2862  N   SER   327      16.285  26.095 -21.766  1.00  0.00
ATOM   2863  CA  SER   327      16.093  27.282 -20.924  1.00  0.00
ATOM   2864  C   SER   327      15.798  26.757 -19.456  1.00  0.00
ATOM   2865  O   SER   327      15.691  25.552 -19.243  1.00  0.00
ATOM   2866  CB  SER   327      14.937  28.163 -21.402  1.00  0.00
ATOM   2867  OG  SER   327      13.704  27.477 -21.243  1.00  0.00
ATOM   2868  H   LEU   328      15.709  28.702 -18.706  1.00  0.00
ATOM   2869  N   LEU   328      15.668  27.746 -18.465  1.00  0.00
ATOM   2870  CA  LEU   328      15.467  27.370 -17.067  1.00  0.00
ATOM   2871  C   LEU   328      14.142  26.631 -16.923  1.00  0.00
ATOM   2872  O   LEU   328      13.929  25.935 -15.933  1.00  0.00
ATOM   2873  CB  LEU   328      15.481  28.603 -16.160  1.00  0.00
ATOM   2874  CG  LEU   328      16.861  29.266 -16.079  1.00  0.00
ATOM   2875  CD1 LEU   328      16.778  30.558 -15.269  1.00  0.00
ATOM   2876  CD2 LEU   328      17.860  28.327 -15.405  1.00  0.00
ATOM   2877  H   GLU   329      13.512  27.348 -18.671  1.00  0.00
ATOM   2878  N   GLU   329      13.262  26.775 -17.907  1.00  0.00
ATOM   2879  CA  GLU   329      11.969  26.128 -17.901  1.00  0.00
ATOM   2880  C   GLU   329      12.150  24.643 -17.927  1.00  0.00
ATOM   2881  O   GLU   329      11.392  23.918 -17.286  1.00  0.00
ATOM   2882  CB  GLU   329      11.122  26.576 -19.096  1.00  0.00
ATOM   2883  CG  GLU   329      11.761  26.163 -20.422  1.00  0.00
ATOM   2884  CD  GLU   329      11.243  24.803 -20.878  1.00  0.00
ATOM   2885  OE1 GLU   329      10.185  24.392 -20.394  1.00  0.00
ATOM   2886  OE2 GLU   329      11.911  24.182 -21.712  1.00  0.00
ATOM   2887  H   TYR   330      13.810  24.696 -19.156  1.00  0.00
ATOM   2888  N   TYR   330      13.165  24.132 -18.664  1.00  0.00
ATOM   2889  CA  TYR   330      13.296  22.716 -18.719  1.00  0.00
ATOM   2890  C   TYR   330      13.624  22.128 -17.347  1.00  0.00
ATOM   2891  O   TYR   330      13.042  21.120 -16.953  1.00  0.00
ATOM   2892  CB  TYR   330      14.383  22.327 -19.727  1.00  0.00
ATOM   2893  CG  TYR   330      14.602  20.829 -19.785  1.00  0.00
ATOM   2894  CD1 TYR   330      13.736  20.015 -20.518  1.00  0.00
ATOM   2895  CD2 TYR   330      15.672  20.248 -19.105  1.00  0.00
ATOM   2896  CE1 TYR   330      13.939  18.635 -20.571  1.00  0.00
ATOM   2897  CE2 TYR   330      15.877  18.868 -19.156  1.00  0.00
ATOM   2898  CZ  TYR   330      15.010  18.066 -19.889  1.00  0.00
ATOM   2899  OH  TYR   330      15.210  16.708 -19.940  1.00  0.00
ATOM   2900  H   THR   331      14.962  23.578 -17.036  1.00  0.00
ATOM   2901  N   THR   331      14.527  22.771 -16.670  1.00  0.00
ATOM   2902  CA  THR   331      14.907  22.296 -15.342  1.00  0.00
ATOM   2903  C   THR   331      13.760  22.444 -14.346  1.00  0.00
ATOM   2904  O   THR   331      13.557  21.569 -13.506  1.00  0.00
ATOM   2905  CB  THR   331      16.143  23.058 -14.828  1.00  0.00
ATOM   2906  OG1 THR   331      17.224  22.853 -15.727  1.00  0.00
ATOM   2907  CG2 THR   331      16.558  22.572 -13.442  1.00  0.00
ATOM   2908  H   VAL   332      13.269  24.202 -15.155  1.00  0.00
ATOM   2909  N   VAL   332      13.050  23.527 -14.469  1.00  0.00
ATOM   2910  CA  VAL   332      11.908  23.751 -13.585  1.00  0.00
ATOM   2911  C   VAL   332      10.868  22.651 -13.898  1.00  0.00
ATOM   2912  O   VAL   332      10.238  22.121 -12.986  1.00  0.00
ATOM   2913  CB  VAL   332      11.274  25.148 -13.768  1.00  0.00
ATOM   2914  CG1 VAL   332       9.976  25.256 -12.969  1.00  0.00
ATOM   2915  CG2 VAL   332      12.233  26.235 -13.282  1.00  0.00
ATOM   2916  H   GLU   333      11.155  22.636 -15.859  1.00  0.00
ATOM   2917  N   GLU   333      10.653  22.275 -15.089  1.00  0.00
ATOM   2918  CA  GLU   333       9.638  21.282 -15.315  1.00  0.00
ATOM   2919  C   GLU   333       9.990  19.943 -14.674  1.00  0.00
ATOM   2920  O   GLU   333       9.117  19.271 -14.130  1.00  0.00
ATOM   2921  CB  GLU   333       9.414  21.103 -16.819  1.00  0.00
ATOM   2922  CG  GLU   333       8.762  22.339 -17.439  1.00  0.00
ATOM   2923  CD  GLU   333       8.610  22.178 -18.948  1.00  0.00
ATOM   2924  OE1 GLU   333       8.000  23.053 -19.568  1.00  0.00
ATOM   2925  OE2 GLU   333       9.108  21.176 -19.474  1.00  0.00
ATOM   2926  H   GLU   334      11.915  20.186 -15.220  1.00  0.00
ATOM   2927  N   GLU   334      11.250  19.619 -14.761  1.00  0.00
ATOM   2928  CA  GLU   334      11.689  18.343 -14.136  1.00  0.00
ATOM   2929  C   GLU   334      11.449  18.334 -12.627  1.00  0.00
ATOM   2930  O   GLU   334      10.982  17.336 -12.083  1.00  0.00
ATOM   2931  CB  GLU   334      13.171  18.100 -14.435  1.00  0.00
ATOM   2932  CG  GLU   334      13.399  17.779 -15.912  1.00  0.00
ATOM   2933  CD  GLU   334      14.867  17.469 -16.184  1.00  0.00
ATOM   2934  OE1 GLU   334      15.158  16.339 -16.587  1.00  0.00
ATOM   2935  OE2 GLU   334      15.693  18.368 -15.987  1.00  0.00
ATOM   2936  H   VAL   335      12.175  20.203 -12.448  1.00  0.00
ATOM   2937  N   VAL   335      11.764  19.445 -11.968  1.00  0.00
ATOM   2938  CA  VAL   335      11.504  19.563 -10.534  1.00  0.00
ATOM   2939  C   VAL   335      10.030  19.413 -10.324  1.00  0.00
ATOM   2940  O   VAL   335       9.607  18.776  -9.363  1.00  0.00
ATOM   2941  CB  VAL   335      11.988  20.911  -9.955  1.00  0.00
ATOM   2942  CG1 VAL   335      11.140  22.062 -10.495  1.00  0.00
ATOM   2943  CG2 VAL   335      11.881  20.904  -8.431  1.00  0.00
ATOM   2944  H   LYS   336       9.653  20.421 -11.981  1.00  0.00
ATOM   2945  N   LYS   336       9.251  19.976 -11.198  1.00  0.00
ATOM   2946  CA  LYS   336       7.825  19.963 -11.056  1.00  0.00
ATOM   2947  C   LYS   336       7.333  18.518 -11.083  1.00  0.00
ATOM   2948  O   LYS   336       6.462  18.148 -10.299  1.00  0.00
ATOM   2949  CB  LYS   336       7.147  20.773 -12.165  1.00  0.00
ATOM   2950  CG  LYS   336       5.629  20.814 -11.984  1.00  0.00
ATOM   2951  CD  LYS   336       4.979  21.682 -13.062  1.00  0.00
ATOM   2952  CE  LYS   336       3.461  21.710 -12.889  1.00  0.00
ATOM   2953  NZ  LYS   336       2.846  22.555 -13.946  1.00  0.00
ATOM   2954  H   LYS   337       8.592  18.109 -12.573  1.00  0.00
ATOM   2955  N   LYS   337       7.901  17.744 -11.970  1.00  0.00
ATOM   2956  CA  LYS   337       7.524  16.315 -12.082  1.00  0.00
ATOM   2957  C   LYS   337       7.850  15.568 -10.807  1.00  0.00
ATOM   2958  O   LYS   337       7.040  14.773 -10.334  1.00  0.00
ATOM   2959  CB  LYS   337       8.241  15.667 -13.271  1.00  0.00
ATOM   2960  CG  LYS   337       7.684  16.168 -14.603  1.00  0.00
ATOM   2961  CD  LYS   337       8.420  15.518 -15.776  1.00  0.00
ATOM   2962  CE  LYS   337       7.875  16.034 -17.107  1.00  0.00
ATOM   2963  NZ  LYS   337       8.633  15.428 -18.234  1.00  0.00
ATOM   2964  H   ALA   338       9.621  16.487 -10.685  1.00  0.00
ATOM   2965  N   ALA   338       9.008  15.833 -10.271  1.00  0.00
ATOM   2966  CA  ALA   338       9.411  15.157  -9.040  1.00  0.00
ATOM   2967  C   ALA   338       8.458  15.494  -7.895  1.00  0.00
ATOM   2968  O   ALA   338       8.086  14.612  -7.123  1.00  0.00
ATOM   2969  CB  ALA   338      10.838  15.544  -8.671  1.00  0.00
ATOM   2970  H   LYS   339       8.401  17.416  -8.467  1.00  0.00
ATOM   2971  N   LYS   339       8.076  16.758  -7.807  1.00  0.00
ATOM   2972  CA  LYS   339       7.173  17.196  -6.747  1.00  0.00
ATOM   2973  C   LYS   339       5.820  16.560  -6.879  1.00  0.00
ATOM   2974  O   LYS   339       5.240  16.132  -5.884  1.00  0.00
ATOM   2975  CB  LYS   339       7.044  18.722  -6.764  1.00  0.00
ATOM   2976  CG  LYS   339       8.312  19.400  -6.246  1.00  0.00
ATOM   2977  CD  LYS   339       8.186  20.921  -6.329  1.00  0.00
ATOM   2978  CE  LYS   339       7.122  21.428  -5.356  1.00  0.00
ATOM   2979  NZ  LYS   339       7.068  22.914  -5.393  1.00  0.00
ATOM   2980  H   ALA   340       5.863  16.768  -8.879  1.00  0.00
ATOM   2981  N   ALA   340       5.304  16.486  -8.117  1.00  0.00
ATOM   2982  CA  ALA   340       3.972  16.007  -8.363  1.00  0.00
ATOM   2983  C   ALA   340       3.850  14.591  -7.900  1.00  0.00
ATOM   2984  O   ALA   340       2.834  14.219  -7.316  1.00  0.00
ATOM   2985  CB  ALA   340       3.625  16.110  -9.843  1.00  0.00
ATOM   2986  H   ARG   341       5.742  14.175  -8.649  1.00  0.00
ATOM   2987  N   ARG   341       4.961  13.791  -8.183  1.00  0.00
ATOM   2988  CA  ARG   341       4.983  12.403  -7.799  1.00  0.00
ATOM   2989  C   ARG   341       4.864  12.096  -6.281  1.00  0.00
ATOM   2990  O   ARG   341       4.361  11.040  -5.903  1.00  0.00
ATOM   2991  CB  ARG   341       6.275  11.800  -8.356  1.00  0.00
ATOM   2992  CG  ARG   341       6.327  10.286  -8.147  1.00  0.00
ATOM   2993  CD  ARG   341       7.569   9.691  -8.807  1.00  0.00
ATOM   2994  NE  ARG   341       8.785  10.243  -8.174  1.00  0.00
ATOM   2995  CZ  ARG   341       9.192  11.481  -8.388  1.00  0.00
ATOM   2996  NH1 ARG   341      10.283  11.935  -7.803  1.00  0.00
ATOM   2997  NH2 ARG   341       8.504  12.267  -9.189  1.00  0.00
ATOM   2998  H   MET   342       5.771  13.887  -5.808  1.00  0.00
ATOM   2999  N   MET   342       5.346  13.076  -5.438  1.00  0.00
ATOM   3000  CA  MET   342       5.229  12.927  -3.981  1.00  0.00
ATOM   3001  C   MET   342       3.813  13.175  -3.570  1.00  0.00
ATOM   3002  O   MET   342       3.472  14.288  -3.174  1.00  0.00
ATOM   3003  CB  MET   342       6.163  13.894  -3.249  1.00  0.00
ATOM   3004  CG  MET   342       6.199  13.608  -1.748  1.00  0.00
ATOM   3005  SD  MET   342       6.883  11.973  -1.401  1.00  0.00
ATOM   3006  CE  MET   342       8.630  12.349  -1.632  1.00  0.00
ATOM   3007  H   THR   343       3.337  11.289  -4.082  1.00  0.00
ATOM   3008  N   THR   343       2.940  12.088  -3.658  1.00  0.00
ATOM   3009  CA  THR   343       1.531  12.036  -3.185  1.00  0.00
ATOM   3010  C   THR   343       1.508  11.019  -2.051  1.00  0.00
ATOM   3011  O   THR   343       2.547  10.463  -1.702  1.00  0.00
ATOM   3012  CB  THR   343       0.531  11.614  -4.279  1.00  0.00
ATOM   3013  OG1 THR   343       0.824  10.286  -4.691  1.00  0.00
ATOM   3014  CG2 THR   343       0.618  12.534  -5.495  1.00  0.00
ATOM   3015  H   GLY   344      -0.520  11.164  -1.822  1.00  0.00
ATOM   3016  N   GLY   344       0.293  10.748  -1.449  1.00  0.00
ATOM   3017  CA  GLY   344       0.181   9.899  -0.327  1.00  0.00
ATOM   3018  C   GLY   344       0.623   8.488  -0.705  1.00  0.00
ATOM   3019  O   GLY   344       1.257   7.805   0.097  1.00  0.00
ATOM   3020  H   GLU   345      -0.212   8.571  -2.602  1.00  0.00
ATOM   3021  N   GLU   345       0.294   8.063  -1.924  1.00  0.00
ATOM   3022  CA  GLU   345       0.756   6.699  -2.242  1.00  0.00
ATOM   3023  C   GLU   345       2.180   6.618  -2.352  1.00  0.00
ATOM   3024  O   GLU   345       2.772   5.613  -1.963  1.00  0.00
ATOM   3025  CB  GLU   345       0.101   6.222  -3.541  1.00  0.00
ATOM   3026  CG  GLU   345       0.542   4.804  -3.904  1.00  0.00
ATOM   3027  CD  GLU   345      -0.025   3.787  -2.919  1.00  0.00
ATOM   3028  OE1 GLU   345      -0.954   4.141  -2.188  1.00  0.00
ATOM   3029  OE2 GLU   345       0.477   2.657  -2.904  1.00  0.00
ATOM   3030  H   TYR   346       2.330   8.430  -3.178  1.00  0.00
ATOM   3031  N   TYR   346       2.823   7.634  -2.865  1.00  0.00
ATOM   3032  CA  TYR   346       4.309   7.607  -2.982  1.00  0.00
ATOM   3033  C   TYR   346       4.952   7.598  -1.598  1.00  0.00
ATOM   3034  O   TYR   346       5.880   6.830  -1.355  1.00  0.00
ATOM   3035  CB  TYR   346       4.810   8.813  -3.783  1.00  0.00
ATOM   3036  CG  TYR   346       6.277   8.693  -4.142  1.00  0.00
ATOM   3037  CD1 TYR   346       6.676   7.945  -5.252  1.00  0.00
ATOM   3038  CD2 TYR   346       7.246   9.329  -3.366  1.00  0.00
ATOM   3039  CE1 TYR   346       8.028   7.835  -5.582  1.00  0.00
ATOM   3040  CE2 TYR   346       8.599   9.221  -3.694  1.00  0.00
ATOM   3041  CZ  TYR   346       8.985   8.474  -4.801  1.00  0.00
ATOM   3042  OH  TYR   346      10.316   8.366  -5.125  1.00  0.00
ATOM   3043  H   LEU   347       3.690   9.021  -0.965  1.00  0.00
ATOM   3044  N   LEU   347       4.449   8.440  -0.722  1.00  0.00
ATOM   3045  CA  LEU   347       5.008   8.520   0.626  1.00  0.00
ATOM   3046  C   LEU   347       4.853   7.268   1.354  1.00  0.00
ATOM   3047  O   LEU   347       5.791   6.814   2.005  1.00  0.00
ATOM   3048  CB  LEU   347       4.337   9.661   1.396  1.00  0.00
ATOM   3049  CG  LEU   347       4.811   9.755   2.851  1.00  0.00
ATOM   3050  CD1 LEU   347       6.319   9.989   2.900  1.00  0.00
ATOM   3051  CD2 LEU   347       4.111  10.913   3.561  1.00  0.00
ATOM   3052  H   ARG   348       2.869   7.003   0.680  1.00  0.00
ATOM   3053  N   ARG   348       3.585   6.634   1.250  1.00  0.00
ATOM   3054  CA  ARG   348       3.342   5.426   1.987  1.00  0.00
ATOM   3055  C   ARG   348       4.258   4.320   1.466  1.00  0.00
ATOM   3056  O   ARG   348       4.734   3.496   2.244  1.00  0.00
ATOM   3057  CB  ARG   348       1.878   4.993   1.872  1.00  0.00
ATOM   3058  CG  ARG   348       0.937   6.011   2.515  1.00  0.00
ATOM   3059  CD  ARG   348      -0.468   5.428   2.668  1.00  0.00
ATOM   3060  NE  ARG   348      -1.027   5.116   1.336  1.00  0.00
ATOM   3061  CZ  ARG   348      -1.679   6.012   0.616  1.00  0.00
ATOM   3062  NH1 ARG   348      -2.162   5.693  -0.567  1.00  0.00
ATOM   3063  NH2 ARG   348      -1.846   7.231   1.085  1.00  0.00
ATOM   3064  H   SER   349       4.039   5.033  -0.374  1.00  0.00
ATOM   3065  N   SER   349       4.465   4.353   0.201  1.00  0.00
ATOM   3066  CA  SER   349       5.357   3.364  -0.402  1.00  0.00
ATOM   3067  C   SER   349       6.801   3.512   0.069  1.00  0.00
ATOM   3068  O   SER   349       7.494   2.514   0.252  1.00  0.00
ATOM   3069  CB  SER   349       5.293   3.478  -1.926  1.00  0.00
ATOM   3070  OG  SER   349       4.001   3.113  -2.388  1.00  0.00
ATOM   3071  H   VAL   350       6.593   5.499   0.061  1.00  0.00
ATOM   3072  N   VAL   350       7.185   4.732   0.249  1.00  0.00
ATOM   3073  CA  VAL   350       8.560   4.982   0.757  1.00  0.00
ATOM   3074  C   VAL   350       8.794   4.371   2.138  1.00  0.00
ATOM   3075  O   VAL   350       9.855   3.804   2.389  1.00  0.00
ATOM   3076  CB  VAL   350       8.839   6.501   0.795  1.00  0.00
ATOM   3077  CG1 VAL   350      10.167   6.784   1.496  1.00  0.00
ATOM   3078  CG2 VAL   350       8.911   7.065  -0.624  1.00  0.00
ATOM   3079  H   ALA   351       6.973   4.963   2.831  1.00  0.00
ATOM   3080  N   ALA   351       7.793   4.468   3.074  1.00  0.00
ATOM   3081  CA  ALA   351       7.897   3.867   4.402  1.00  0.00
ATOM   3082  C   ALA   351       8.103   2.357   4.239  1.00  0.00
ATOM   3083  O   ALA   351       8.934   1.771   4.929  1.00  0.00
ATOM   3084  CB  ALA   351       6.654   4.143   5.238  1.00  0.00
ATOM   3085  H   ASP   352       6.763   2.305   2.749  1.00  0.00
ATOM   3086  N   ASP   352       7.347   1.754   3.323  1.00  0.00
ATOM   3087  CA  ASP   352       7.362   0.324   3.146  1.00  0.00
ATOM   3088  C   ASP   352       8.711  -0.179   2.711  1.00  0.00
ATOM   3089  O   ASP   352       9.180  -1.199   3.213  1.00  0.00
ATOM   3090  CB  ASP   352       6.296  -0.083   2.125  1.00  0.00
ATOM   3091  CG  ASP   352       4.889   0.092   2.691  1.00  0.00
ATOM   3092  OD1 ASP   352       3.944   0.133   1.897  1.00  0.00
ATOM   3093  OD2 ASP   352       5.042   0.175   4.200  1.00  0.00
ATOM   3094  H   LEU   353       8.933   1.387   1.376  1.00  0.00
ATOM   3095  N   LEU   353       9.310   0.568   1.776  1.00  0.00
ATOM   3096  CA  LEU   353      10.643   0.097   1.340  1.00  0.00
ATOM   3097  C   LEU   353      11.706   0.029   2.418  1.00  0.00
ATOM   3098  O   LEU   353      11.916   1.002   3.139  1.00  0.00
ATOM   3099  CB  LEU   353      11.106   1.011   0.203  1.00  0.00
ATOM   3100  CG  LEU   353      12.512   0.665  -0.302  1.00  0.00
ATOM   3101  CD1 LEU   353      12.542  -0.765  -0.838  1.00  0.00
ATOM   3102  CD2 LEU   353      12.919   1.618  -1.425  1.00  0.00
ATOM   3103  H   MET   354      12.418  -1.558   1.572  1.00  0.00
ATOM   3104  N   MET   354      12.329  -1.133   2.458  1.00  0.00
ATOM   3105  CA  MET   354      12.851  -1.784   3.589  1.00  0.00
ATOM   3106  C   MET   354      14.249  -2.128   3.138  1.00  0.00
ATOM   3107  O   MET   354      14.430  -2.664   2.047  1.00  0.00
ATOM   3108  CB  MET   354      12.106  -3.057   3.999  1.00  0.00
ATOM   3109  CG  MET   354      12.729  -3.693   5.242  1.00  0.00
ATOM   3110  SD  MET   354      11.837  -5.184   5.740  1.00  0.00
ATOM   3111  CE  MET   354      10.402  -4.406   6.502  1.00  0.00
ATOM   3112  H   VAL   355      14.907  -1.252   4.824  1.00  0.00
ATOM   3113  N   VAL   355      15.159  -1.793   4.038  1.00  0.00
ATOM   3114  CA  VAL   355      16.549  -2.223   3.883  1.00  0.00
ATOM   3115  C   VAL   355      17.068  -2.760   5.113  1.00  0.00
ATOM   3116  O   VAL   355      16.589  -2.409   6.189  1.00  0.00
ATOM   3117  CB  VAL   355      17.432  -1.049   3.403  1.00  0.00
ATOM   3118  CG1 VAL   355      18.893  -1.485   3.301  1.00  0.00
ATOM   3119  CG2 VAL   355      16.974  -0.567   2.027  1.00  0.00
ATOM   3120  H   THR   356      18.335  -3.708   4.039  1.00  0.00
ATOM   3121  N   THR   356      18.015  -3.576   4.963  1.00  0.00
ATOM   3122  CA  THR   356      18.637  -4.297   6.027  1.00  0.00
ATOM   3123  C   THR   356      19.365  -3.185   6.907  1.00  0.00
ATOM   3124  O   THR   356      19.474  -3.334   8.122  1.00  0.00
ATOM   3125  CB  THR   356      19.666  -5.342   5.555  1.00  0.00
ATOM   3126  OG1 THR   356      20.688  -4.688   4.816  1.00  0.00
ATOM   3127  CG2 THR   356      19.017  -6.398   4.665  1.00  0.00
ATOM   3128  H   LYS   357      19.846  -2.049   5.195  1.00  0.00
ATOM   3129  N   LYS   357      19.819  -2.107   6.180  1.00  0.00
ATOM   3130  CA  LYS   357      20.298  -0.943   6.997  1.00  0.00
ATOM   3131  C   LYS   357      19.211   0.186   6.736  1.00  0.00
ATOM   3132  O   LYS   357      18.572   0.195   5.686  1.00  0.00
ATOM   3133  CB  LYS   357      21.689  -0.439   6.601  1.00  0.00
ATOM   3134  CG  LYS   357      22.762  -1.502   6.839  1.00  0.00
ATOM   3135  CD  LYS   357      24.132  -1.001   6.381  1.00  0.00
ATOM   3136  CE  LYS   357      25.205  -2.059   6.632  1.00  0.00
ATOM   3137  NZ  LYS   357      26.519  -1.578   6.129  1.00  0.00
ATOM   3138  H   GLY   358      18.892   0.855   8.530  1.00  0.00
ATOM   3139  N   GLY   358      18.956   1.124   7.582  1.00  0.00
ATOM   3140  CA  GLY   358      18.764   2.554   7.218  1.00  0.00
ATOM   3141  C   GLY   358      19.975   3.413   7.609  1.00  0.00
ATOM   3142  O   GLY   358      20.093   4.552   7.162  1.00  0.00
ATOM   3143  H   ARG   359      20.665   1.943   8.798  1.00  0.00
ATOM   3144  N   ARG   359      20.843   2.841   8.428  1.00  0.00
ATOM   3145  CA  ARG   359      22.080   3.530   8.789  1.00  0.00
ATOM   3146  C   ARG   359      22.900   3.861   7.542  1.00  0.00
ATOM   3147  O   ARG   359      23.562   4.896   7.497  1.00  0.00
ATOM   3148  CB  ARG   359      22.908   2.674   9.750  1.00  0.00
ATOM   3149  CG  ARG   359      22.179   2.446  11.074  1.00  0.00
ATOM   3150  CD  ARG   359      21.811   3.779  11.725  1.00  0.00
ATOM   3151  NE  ARG   359      21.140   3.535  13.020  1.00  0.00
ATOM   3152  CZ  ARG   359      19.825   3.553  13.148  1.00  0.00
ATOM   3153  NH1 ARG   359      19.267   3.330  14.321  1.00  0.00
ATOM   3154  NH2 ARG   359      19.069   3.795  12.098  1.00  0.00
ATOM   3155  N   PRO   360      22.847   2.976   6.523  1.00  0.00
ATOM   3156  CA  PRO   360      23.576   3.174   5.275  1.00  0.00
ATOM   3157  C   PRO   360      22.966   4.364   4.431  1.00  0.00
ATOM   3158  O   PRO   360      23.710   5.166   3.871  1.00  0.00
ATOM   3159  CB  PRO   360      23.422   1.840   4.542  1.00  0.00
ATOM   3160  CG  PRO   360      22.073   1.301   4.967  1.00  0.00
ATOM   3161  CD  PRO   360      21.867   1.746   6.404  1.00  0.00
ATOM   3162  H   LEU   361      21.158   3.818   4.993  1.00  0.00
ATOM   3163  N   LEU   361      21.640   4.426   4.383  1.00  0.00
ATOM   3164  CA  LEU   361      20.905   5.282   3.547  1.00  0.00
ATOM   3165  C   LEU   361      21.056   6.685   3.801  1.00  0.00
ATOM   3166  O   LEU   361      20.691   7.506   2.963  1.00  0.00
ATOM   3167  CB  LEU   361      19.431   4.885   3.658  1.00  0.00
ATOM   3168  CG  LEU   361      19.146   3.492   3.083  1.00  0.00
ATOM   3169  CD1 LEU   361      17.692   3.103   3.342  1.00  0.00
ATOM   3170  CD2 LEU   361      19.396   3.481   1.576  1.00  0.00
ATOM   3171  H   TYR   362      21.941   6.390   5.574  1.00  0.00
ATOM   3172  N   TYR   362      21.604   7.082   4.957  1.00  0.00
ATOM   3173  CA  TYR   362      21.720   8.462   5.322  1.00  0.00
ATOM   3174  C   TYR   362      22.501   9.273   4.281  1.00  0.00
ATOM   3175  O   TYR   362      23.411   8.746   3.646  1.00  0.00
ATOM   3176  CB  TYR   362      22.398   8.579   6.691  1.00  0.00
ATOM   3177  CG  TYR   362      23.885   8.296   6.620  1.00  0.00
ATOM   3178  CD1 TYR   362      24.811   9.320   6.830  1.00  0.00
ATOM   3179  CD2 TYR   362      24.344   7.008   6.343  1.00  0.00
ATOM   3180  CE1 TYR   362      26.181   9.058   6.765  1.00  0.00
ATOM   3181  CE2 TYR   362      25.713   6.744   6.277  1.00  0.00
ATOM   3182  CZ  TYR   362      26.627   7.770   6.488  1.00  0.00
ATOM   3183  OH  TYR   362      27.975   7.511   6.423  1.00  0.00
ATOM   3184  H   THR   363      21.414  10.918   4.681  1.00  0.00
ATOM   3185  N   THR   363      22.135  10.518   4.139  1.00  0.00
ATOM   3186  CA  THR   363      22.828  11.347   3.141  1.00  0.00
ATOM   3187  C   THR   363      24.144  11.713   3.547  1.00  0.00
ATOM   3188  O   THR   363      24.409  11.835   4.741  1.00  0.00
ATOM   3189  CB  THR   363      22.004  12.616   2.849  1.00  0.00
ATOM   3190  OG1 THR   363      21.846  13.356   4.052  1.00  0.00
ATOM   3191  CG2 THR   363      20.621  12.267   2.304  1.00  0.00
ATOM   3192  H   VAL   364      24.795  11.734   1.788  1.00  0.00
ATOM   3193  N   VAL   364      25.107  11.938   2.702  1.00  0.00
ATOM   3194  CA  VAL   364      26.428  12.400   2.893  1.00  0.00
ATOM   3195  C   VAL   364      26.642  13.229   1.588  1.00  0.00
ATOM   3196  O   VAL   364      25.692  13.466   0.845  1.00  0.00
ATOM   3197  CB  VAL   364      27.515  11.309   3.013  1.00  0.00
ATOM   3198  CG1 VAL   364      27.211  10.376   4.184  1.00  0.00
ATOM   3199  CG2 VAL   364      27.575  10.475   1.733  1.00  0.00
ATOM   3200  H   ALA   365      28.734  13.321   1.961  1.00  0.00
ATOM   3201  N   ALA   365      27.959  13.608   1.422  1.00  0.00
ATOM   3202  CA  ALA   365      28.162  14.517   0.326  1.00  0.00
ATOM   3203  C   ALA   365      27.696  13.847  -1.007  1.00  0.00
ATOM   3204  O   ALA   365      27.891  12.648  -1.196  1.00  0.00
ATOM   3205  CB  ALA   365      29.626  14.928   0.227  1.00  0.00
ATOM   3206  H   GLY   366      27.004  15.609  -1.647  1.00  0.00
ATOM   3207  N   GLY   366      27.120  14.650  -1.849  1.00  0.00
ATOM   3208  CA  GLY   366      26.640  14.128  -3.120  1.00  0.00
ATOM   3209  C   GLY   366      26.484  15.180  -4.192  1.00  0.00
ATOM   3210  O   GLY   366      27.069  16.255  -4.090  1.00  0.00
ATOM   3211  H   ASN   367      25.276  14.012  -5.241  1.00  0.00
ATOM   3212  N   ASN   367      25.679  14.913  -5.263  1.00  0.00
ATOM   3213  CA  ASN   367      25.390  15.768  -6.336  1.00  0.00
ATOM   3214  C   ASN   367      24.884  17.103  -5.877  1.00  0.00
ATOM   3215  O   ASN   367      25.643  18.068  -5.833  1.00  0.00
ATOM   3216  CB  ASN   367      24.369  15.110  -7.269  1.00  0.00
ATOM   3217  CG  ASN   367      24.368  15.772  -8.642  1.00  0.00
ATOM   3218  ND2 ASN   367      24.930  15.119  -9.638  1.00  0.00
ATOM   3219  OD1 ASN   367      23.860  16.873  -8.810  1.00  0.00
ATOM   3220  H   TYR   368      22.883  16.542  -5.486  1.00  0.00
ATOM   3221  N   TYR   368      23.569  17.252  -5.496  1.00  0.00
ATOM   3222  CA  TYR   368      23.217  18.556  -5.086  1.00  0.00
ATOM   3223  C   TYR   368      21.885  18.562  -4.344  1.00  0.00
ATOM   3224  O   TYR   368      20.908  17.991  -4.825  1.00  0.00
ATOM   3225  CB  TYR   368      23.143  19.491  -6.299  1.00  0.00
ATOM   3226  CG  TYR   368      22.758  20.904  -5.911  1.00  0.00
ATOM   3227  CD1 TYR   368      23.742  21.855  -5.638  1.00  0.00
ATOM   3228  CD2 TYR   368      21.414  21.268  -5.823  1.00  0.00
ATOM   3229  CE1 TYR   368      23.387  23.157  -5.280  1.00  0.00
ATOM   3230  CE2 TYR   368      21.056  22.570  -5.466  1.00  0.00
ATOM   3231  CZ  TYR   368      22.044  23.510  -5.196  1.00  0.00
ATOM   3232  OH  TYR   368      21.693  24.791  -4.844  1.00  0.00
ATOM   3233  H   ILE   369      22.501  19.799  -2.799  1.00  0.00
ATOM   3234  N   ILE   369      21.760  19.225  -3.109  1.00  0.00
ATOM   3235  CA  ILE   369      20.567  19.090  -2.279  1.00  0.00
ATOM   3236  C   ILE   369      19.961  20.476  -2.074  1.00  0.00
ATOM   3237  O   ILE   369      20.683  21.430  -1.792  1.00  0.00
ATOM   3238  CB  ILE   369      20.880  18.440  -0.913  1.00  0.00
ATOM   3239  CG1 ILE   369      21.317  16.983  -1.102  1.00  0.00
ATOM   3240  CG2 ILE   369      19.642  18.465  -0.015  1.00  0.00
ATOM   3241  CD1 ILE   369      21.878  16.392   0.187  1.00  0.00
ATOM   3242  H   VAL   370      18.101  19.935  -2.490  1.00  0.00
ATOM   3243  N   VAL   370      18.700  20.659  -2.188  1.00  0.00
ATOM   3244  CA  VAL   370      18.136  21.961  -1.861  1.00  0.00
ATOM   3245  C   VAL   370      16.913  21.736  -0.920  1.00  0.00
ATOM   3246  O   VAL   370      16.045  20.920  -1.222  1.00  0.00
ATOM   3247  CB  VAL   370      17.700  22.744  -3.119  1.00  0.00
ATOM   3248  CG1 VAL   370      16.724  21.917  -3.954  1.00  0.00
ATOM   3249  CG2 VAL   370      17.012  24.049  -2.722  1.00  0.00
ATOM   3250  H   SER   371      17.664  23.059   0.299  1.00  0.00
ATOM   3251  N   SER   371      16.892  22.460   0.156  1.00  0.00
ATOM   3252  CA  SER   371      15.802  22.440   1.148  1.00  0.00
ATOM   3253  C   SER   371      15.202  23.742   1.201  1.00  0.00
ATOM   3254  O   SER   371      15.909  24.742   1.308  1.00  0.00
ATOM   3255  CB  SER   371      16.312  22.046   2.536  1.00  0.00
ATOM   3256  OG  SER   371      15.250  22.101   3.478  1.00  0.00
ATOM   3257  H   ASP   372      13.242  23.050   0.980  1.00  0.00
ATOM   3258  N   ASP   372      13.837  23.823   1.134  1.00  0.00
ATOM   3259  CA  ASP   372      13.255  25.147   1.310  1.00  0.00
ATOM   3260  C   ASP   372      12.508  25.249   2.624  1.00  0.00
ATOM   3261  O   ASP   372      11.628  24.435   2.898  1.00  0.00
ATOM   3262  CB  ASP   372      12.315  25.472   0.145  1.00  0.00
ATOM   3263  CG  ASP   372      11.744  26.882   0.267  1.00  0.00
ATOM   3264  OD1 ASP   372      12.475  27.833  -0.028  1.00  0.00
ATOM   3265  OD2 ASP   372      10.316  26.724   0.759  1.00  0.00
ATOM   3266  H   THR   373      13.629  26.873   3.088  1.00  0.00
ATOM   3267  N   THR   373      12.904  26.266   3.370  1.00  0.00
ATOM   3268  CA  THR   373      12.241  26.493   4.650  1.00  0.00
ATOM   3269  C   THR   373      11.341  27.701   4.604  1.00  0.00
ATOM   3270  O   THR   373      11.034  28.281   5.643  1.00  0.00
ATOM   3271  CB  THR   373      13.281  26.664   5.774  1.00  0.00
ATOM   3272  OG1 THR   373      14.151  27.738   5.443  1.00  0.00
ATOM   3273  CG2 THR   373      14.114  25.398   5.957  1.00  0.00
ATOM   3274  H   THR   374      11.117  27.570   2.543  1.00  0.00
ATOM   3275  N   THR   374      10.914  28.069   3.370  1.00  0.00
ATOM   3276  CA  THR   374      10.140  29.225   3.295  1.00  0.00
ATOM   3277  C   THR   374       8.858  29.158   4.120  1.00  0.00
ATOM   3278  O   THR   374       8.473  30.146   4.741  1.00  0.00
ATOM   3279  CB  THR   374       9.793  29.514   1.822  1.00  0.00
ATOM   3280  OG1 THR   374      10.996  29.715   1.092  1.00  0.00
ATOM   3281  CG2 THR   374       8.926  30.764   1.690  1.00  0.00
ATOM   3282  H   ARG   375       8.666  27.263   3.592  1.00  0.00
ATOM   3283  N   ARG   375       8.288  28.028   4.088  1.00  0.00
ATOM   3284  CA  ARG   375       7.034  27.856   4.814  1.00  0.00
ATOM   3285  C   ARG   375       7.219  28.064   6.403  1.00  0.00
ATOM   3286  O   ARG   375       6.380  28.693   7.044  1.00  0.00
ATOM   3287  CB  ARG   375       6.457  26.467   4.530  1.00  0.00
ATOM   3288  CG  ARG   375       5.914  26.362   3.105  1.00  0.00
ATOM   3289  CD  ARG   375       5.910  24.908   2.634  1.00  0.00
ATOM   3290  NE  ARG   375       7.298  24.407   2.547  1.00  0.00
ATOM   3291  CZ  ARG   375       8.035  24.555   1.460  1.00  0.00
ATOM   3292  NH1 ARG   375       9.268  24.092   1.424  1.00  0.00
ATOM   3293  NH2 ARG   375       7.534  25.168   0.409  1.00  0.00
ATOM   3294  H   VAL   376       9.098  27.181   6.278  1.00  0.00
ATOM   3295  N   VAL   376       8.371  27.481   6.875  1.00  0.00
ATOM   3296  CA  VAL   376       8.512  27.310   8.287  1.00  0.00
ATOM   3297  C   VAL   376       8.592  28.678   9.009  1.00  0.00
ATOM   3298  O   VAL   376       9.133  29.635   8.459  1.00  0.00
ATOM   3299  CB  VAL   376       9.762  26.464   8.613  1.00  0.00
ATOM   3300  CG1 VAL   376       9.986  26.398  10.123  1.00  0.00
ATOM   3301  CG2 VAL   376       9.593  25.040   8.086  1.00  0.00
ATOM   3302  H   GLY   377       7.747  27.901  10.565  1.00  0.00
ATOM   3303  N   GLY   377       8.081  28.747  10.182  1.00  0.00
ATOM   3304  CA  GLY   377       7.972  29.988  10.972  1.00  0.00
ATOM   3305  C   GLY   377       9.301  30.251  11.687  1.00  0.00
ATOM   3306  O   GLY   377       9.334  30.347  12.911  1.00  0.00
ATOM   3307  H   PHE   378      10.298  30.355   9.954  1.00  0.00
ATOM   3308  N   PHE   378      10.366  30.371  10.939  1.00  0.00
ATOM   3309  CA  PHE   378      11.654  30.533  11.550  1.00  0.00
ATOM   3310  C   PHE   378      11.750  31.896  12.397  1.00  0.00
ATOM   3311  O   PHE   378      12.321  31.906  13.486  1.00  0.00
ATOM   3312  CB  PHE   378      12.746  30.506  10.476  1.00  0.00
ATOM   3313  CG  PHE   378      14.060  29.985  11.014  1.00  0.00
ATOM   3314  CD1 PHE   378      14.381  28.635  10.900  1.00  0.00
ATOM   3315  CD2 PHE   378      14.959  30.854  11.628  1.00  0.00
ATOM   3316  CE1 PHE   378      15.593  28.156  11.396  1.00  0.00
ATOM   3317  CE2 PHE   378      16.171  30.376  12.125  1.00  0.00
ATOM   3318  CZ  PHE   378      16.486  29.028  12.008  1.00  0.00
ATOM   3319  H   ASP   379      10.723  32.812  10.880  1.00  0.00
ATOM   3320  N   ASP   379      11.150  32.907  11.765  1.00  0.00
ATOM   3321  CA  ASP   379      11.128  34.236  12.446  1.00  0.00
ATOM   3322  C   ASP   379      10.325  34.279  13.784  1.00  0.00
ATOM   3323  O   ASP   379      10.443  35.238  14.543  1.00  0.00
ATOM   3324  CB  ASP   379      10.567  35.269  11.464  1.00  0.00
ATOM   3325  CG  ASP   379      11.545  35.542  10.325  1.00  0.00
ATOM   3326  OD1 ASP   379      11.104  36.042   9.286  1.00  0.00
ATOM   3327  OD2 ASP   379      12.910  35.088  10.815  1.00  0.00
ATOM   3328  H   ALA   380       9.652  32.363  13.573  1.00  0.00
ATOM   3329  N   ALA   380       9.543  33.233  14.026  1.00  0.00
ATOM   3330  CA  ALA   380       8.501  33.392  14.996  1.00  0.00
ATOM   3331  C   ALA   380       8.871  33.252  16.430  1.00  0.00
ATOM   3332  O   ALA   380       8.005  33.316  17.299  1.00  0.00
ATOM   3333  CB  ALA   380       7.412  32.390  14.632  1.00  0.00
ATOM   3334  H   ILE   381      10.819  33.119  15.833  1.00  0.00
ATOM   3335  N   ILE   381      10.199  33.068  16.599  1.00  0.00
ATOM   3336  CA  ILE   381      10.732  32.792  17.935  1.00  0.00
ATOM   3337  C   ILE   381      10.958  34.127  18.636  1.00  0.00
ATOM   3338  O   ILE   381      11.977  34.776  18.412  1.00  0.00
ATOM   3339  CB  ILE   381      12.049  31.986  17.887  1.00  0.00
ATOM   3340  CG1 ILE   381      11.836  30.656  17.156  1.00  0.00
ATOM   3341  CG2 ILE   381      12.543  31.689  19.305  1.00  0.00
ATOM   3342  CD1 ILE   381      13.156  29.931  16.912  1.00  0.00
ATOM   3343  H   ASP   382       9.257  34.030  19.721  1.00  0.00
ATOM   3344  N   ASP   382      10.029  34.612  19.526  1.00  0.00
ATOM   3345  CA  ASP   382      10.124  35.873  20.165  1.00  0.00
ATOM   3346  C   ASP   382      10.051  35.468  21.588  1.00  0.00
ATOM   3347  O   ASP   382       9.012  34.994  22.041  1.00  0.00
ATOM   3348  CB  ASP   382       9.001  36.864  19.843  1.00  0.00
ATOM   3349  CG  ASP   382       9.240  38.212  20.516  1.00  0.00
ATOM   3350  OD1 ASP   382       8.564  39.176  20.144  1.00  0.00
ATOM   3351  OD2 ASP   382      10.335  37.989  21.546  1.00  0.00
ATOM   3352  H   PHE   383      11.902  36.038  21.773  1.00  0.00
ATOM   3353  N   PHE   383      11.166  35.661  22.311  1.00  0.00
ATOM   3354  CA  PHE   383      11.393  35.377  23.790  1.00  0.00
ATOM   3355  C   PHE   383      10.696  36.448  24.586  1.00  0.00
ATOM   3356  O   PHE   383      10.508  36.297  25.791  1.00  0.00
ATOM   3357  CB  PHE   383      12.884  35.352  24.141  1.00  0.00
ATOM   3358  CG  PHE   383      13.616  34.233  23.434  1.00  0.00
ATOM   3359  CD1 PHE   383      14.362  34.495  22.288  1.00  0.00
ATOM   3360  CD2 PHE   383      13.547  32.931  23.925  1.00  0.00
ATOM   3361  CE1 PHE   383      15.036  33.462  21.637  1.00  0.00
ATOM   3362  CE2 PHE   383      14.221  31.898  23.275  1.00  0.00
ATOM   3363  CZ  PHE   383      14.964  32.165  22.131  1.00  0.00
ATOM   3364  H   GLY   384      10.311  37.629  22.991  1.00  0.00
ATOM   3365  N   GLY   384      10.260  37.592  23.976  1.00  0.00
ATOM   3366  CA  GLY   384       9.737  38.724  24.695  1.00  0.00
ATOM   3367  C   GLY   384      10.611  39.898  24.415  1.00  0.00
ATOM   3368  O   GLY   384      10.298  41.012  24.829  1.00  0.00
ATOM   3369  H   TRP   385      12.042  38.795  23.385  1.00  0.00
ATOM   3370  N   TRP   385      11.778  39.700  23.674  1.00  0.00
ATOM   3371  CA  TRP   385      12.605  40.820  23.319  1.00  0.00
ATOM   3372  C   TRP   385      12.638  41.122  21.873  1.00  0.00
ATOM   3373  O   TRP   385      13.591  41.730  21.392  1.00  0.00
ATOM   3374  CB  TRP   385      14.024  40.562  23.833  1.00  0.00
ATOM   3375  CG  TRP   385      14.103  40.642  25.332  1.00  0.00
ATOM   3376  CD1 TRP   385      14.294  41.770  26.060  1.00  0.00
ATOM   3377  CD2 TRP   385      13.993  39.563  26.275  1.00  0.00
ATOM   3378  NE1 TRP   385      14.309  41.451  27.399  1.00  0.00
ATOM   3379  CE2 TRP   385      14.126  40.098  27.570  1.00  0.00
ATOM   3380  CE3 TRP   385      13.793  38.185  26.131  1.00  0.00
ATOM   3381  CZ2 TRP   385      14.064  39.296  28.707  1.00  0.00
ATOM   3382  CZ3 TRP   385      13.730  37.382  27.269  1.00  0.00
ATOM   3383  CH2 TRP   385      13.865  37.932  28.547  1.00  0.00
ATOM   3384  H   GLY   386      10.799  40.240  21.509  1.00  0.00
ATOM   3385  N   GLY   386      11.565  40.705  21.095  1.00  0.00
ATOM   3386  CA  GLY   386      11.557  40.947  19.695  1.00  0.00
ATOM   3387  C   GLY   386      11.892  39.727  18.886  1.00  0.00
ATOM   3388  O   GLY   386      12.517  38.801  19.398  1.00  0.00
ATOM   3389  H   LYS   387      10.827  40.541  17.317  1.00  0.00
ATOM   3390  N   LYS   387      11.433  39.811  17.592  1.00  0.00
ATOM   3391  CA  LYS   387      11.840  38.826  16.617  1.00  0.00
ATOM   3392  C   LYS   387      13.190  38.871  16.047  1.00  0.00
ATOM   3393  O   LYS   387      13.775  39.946  15.934  1.00  0.00
ATOM   3394  CB  LYS   387      10.793  38.903  15.502  1.00  0.00
ATOM   3395  CG  LYS   387       9.422  38.427  15.983  1.00  0.00
ATOM   3396  CD  LYS   387       8.393  38.513  14.856  1.00  0.00
ATOM   3397  CE  LYS   387       7.033  37.998  15.327  1.00  0.00
ATOM   3398  NZ  LYS   387       6.041  38.108  14.225  1.00  0.00
ATOM   3399  N   PRO   388      13.673  37.735  15.690  1.00  0.00
ATOM   3400  CA  PRO   388      15.026  37.702  15.151  1.00  0.00
ATOM   3401  C   PRO   388      15.280  38.449  13.923  1.00  0.00
ATOM   3402  O   PRO   388      14.465  38.418  13.003  1.00  0.00
ATOM   3403  CB  PRO   388      15.215  36.199  14.934  1.00  0.00
ATOM   3404  CG  PRO   388      13.823  35.644  14.729  1.00  0.00
ATOM   3405  CD  PRO   388      13.084  36.648  13.862  1.00  0.00
ATOM   3406  H   VAL   389      17.048  39.239  14.634  1.00  0.00
ATOM   3407  N   VAL   389      16.448  39.161  13.854  1.00  0.00
ATOM   3408  CA  VAL   389      16.815  39.810  12.613  1.00  0.00
ATOM   3409  C   VAL   389      17.014  38.887  11.510  1.00  0.00
ATOM   3410  O   VAL   389      16.593  39.165  10.389  1.00  0.00
ATOM   3411  CB  VAL   389      18.089  40.655  12.834  1.00  0.00
ATOM   3412  CG1 VAL   389      18.578  41.243  11.511  1.00  0.00
ATOM   3413  CG2 VAL   389      17.804  41.805  13.799  1.00  0.00
ATOM   3414  H   TYR   390      17.930  37.600  12.841  1.00  0.00
ATOM   3415  N   TYR   390      17.689  37.738  11.895  1.00  0.00
ATOM   3416  CA  TYR   390      18.045  36.726  10.916  1.00  0.00
ATOM   3417  C   TYR   390      17.994  35.382  11.578  1.00  0.00
ATOM   3418  O   TYR   390      18.209  35.281  12.784  1.00  0.00
ATOM   3419  CB  TYR   390      19.442  36.969  10.334  1.00  0.00
ATOM   3420  CG  TYR   390      19.719  36.100   9.125  1.00  0.00
ATOM   3421  CD1 TYR   390      19.254  36.473   7.863  1.00  0.00
ATOM   3422  CD2 TYR   390      20.443  34.915   9.262  1.00  0.00
ATOM   3423  CE1 TYR   390      19.510  35.671   6.749  1.00  0.00
ATOM   3424  CE2 TYR   390      20.700  34.111   8.150  1.00  0.00
ATOM   3425  CZ  TYR   390      20.233  34.492   6.897  1.00  0.00
ATOM   3426  OH  TYR   390      20.485  33.701   5.802  1.00  0.00
ATOM   3427  H   GLY   391      17.446  34.521   9.832  1.00  0.00
ATOM   3428  N   GLY   391      17.707  34.311  10.761  1.00  0.00
ATOM   3429  CA  GLY   391      17.769  32.936  11.180  1.00  0.00
ATOM   3430  C   GLY   391      18.223  32.123  10.040  1.00  0.00
ATOM   3431  O   GLY   391      17.724  32.286   8.929  1.00  0.00
ATOM   3432  H   GLY   392      19.526  31.162  11.202  1.00  0.00
ATOM   3433  N   GLY   392      19.130  31.274  10.305  1.00  0.00
ATOM   3434  CA  GLY   392      19.604  30.408   9.184  1.00  0.00
ATOM   3435  C   GLY   392      20.411  29.265   9.582  1.00  0.00
ATOM   3436  O   GLY   392      20.781  29.147  10.748  1.00  0.00
ATOM   3437  N   PRO   393      20.698  28.408   8.599  1.00  0.00
ATOM   3438  CA  PRO   393      21.511  27.237   8.941  1.00  0.00
ATOM   3439  C   PRO   393      22.673  27.760   9.692  1.00  0.00
ATOM   3440  O   PRO   393      23.460  28.534   9.150  1.00  0.00
ATOM   3441  CB  PRO   393      21.946  26.601   7.619  1.00  0.00
ATOM   3442  CG  PRO   393      21.665  27.643   6.559  1.00  0.00
ATOM   3443  CD  PRO   393      22.069  28.981   7.155  1.00  0.00
ATOM   3444  H   ALA   394      22.054  26.776  11.218  1.00  0.00
ATOM   3445  N   ALA   394      22.775  27.353  10.870  1.00  0.00
ATOM   3446  CA  ALA   394      23.849  27.673  11.697  1.00  0.00
ATOM   3447  C   ALA   394      24.827  26.677  11.265  1.00  0.00
ATOM   3448  O   ALA   394      26.028  26.938  11.298  1.00  0.00
ATOM   3449  CB  ALA   394      23.587  27.542  13.192  1.00  0.00
ATOM   3450  H   ARG   395      23.293  25.319  10.728  1.00  0.00
ATOM   3451  N   ARG   395      24.266  25.452  10.824  1.00  0.00
ATOM   3452  CA  ARG   395      25.130  24.406  10.514  1.00  0.00
ATOM   3453  C   ARG   395      25.890  24.983   9.418  1.00  0.00
ATOM   3454  O   ARG   395      25.320  25.326   8.385  1.00  0.00
ATOM   3455  CB  ARG   395      24.452  23.112  10.058  1.00  0.00
ATOM   3456  CG  ARG   395      25.475  22.021   9.739  1.00  0.00
ATOM   3457  CD  ARG   395      24.777  20.695   9.442  1.00  0.00
ATOM   3458  NE  ARG   395      25.786  19.632   9.247  1.00  0.00
ATOM   3459  CZ  ARG   395      25.457  18.406   8.880  1.00  0.00
ATOM   3460  NH1 ARG   395      26.388  17.488   8.717  1.00  0.00
ATOM   3461  NH2 ARG   395      24.193  18.101   8.677  1.00  0.00
ATOM   3462  H   ALA   396      27.617  24.925  10.513  1.00  0.00
ATOM   3463  N   ALA   396      27.191  25.086   9.637  1.00  0.00
ATOM   3464  CA  ALA   396      28.027  25.460   8.492  1.00  0.00
ATOM   3465  C   ALA   396      27.920  24.288   7.686  1.00  0.00
ATOM   3466  O   ALA   396      28.130  23.181   8.177  1.00  0.00
ATOM   3467  CB  ALA   396      29.487  25.746   8.818  1.00  0.00
ATOM   3468  H   PHE   397      27.553  25.255   5.964  1.00  0.00
ATOM   3469  N   PHE   397      27.612  24.398   6.451  1.00  0.00
ATOM   3470  CA  PHE   397      27.343  23.175   5.751  1.00  0.00
ATOM   3471  C   PHE   397      28.649  22.664   5.470  1.00  0.00
ATOM   3472  O   PHE   397      29.450  23.340   4.829  1.00  0.00
ATOM   3473  CB  PHE   397      26.560  23.354   4.446  1.00  0.00
ATOM   3474  CG  PHE   397      25.129  23.772   4.695  1.00  0.00
ATOM   3475  CD1 PHE   397      24.768  25.117   4.637  1.00  0.00
ATOM   3476  CD2 PHE   397      24.159  22.815   4.986  1.00  0.00
ATOM   3477  CE1 PHE   397      23.448  25.501   4.868  1.00  0.00
ATOM   3478  CE2 PHE   397      22.839  23.199   5.216  1.00  0.00
ATOM   3479  CZ  PHE   397      22.485  24.541   5.157  1.00  0.00
ATOM   3480  N   PRO   398      28.892  21.459   5.937  1.00  0.00
ATOM   3481  CA  PRO   398      30.142  20.821   5.767  1.00  0.00
ATOM   3482  C   PRO   398      30.527  20.427   4.394  1.00  0.00
ATOM   3483  O   PRO   398      31.698  20.159   4.136  1.00  0.00
ATOM   3484  CB  PRO   398      29.967  19.596   6.667  1.00  0.00
ATOM   3485  CG  PRO   398      28.508  19.214   6.547  1.00  0.00
ATOM   3486  CD  PRO   398      27.718  20.508   6.645  1.00  0.00
ATOM   3487  H   LEU   399      28.656  20.792   3.727  1.00  0.00
ATOM   3488  N   LEU   399      29.550  20.408   3.563  1.00  0.00
ATOM   3489  CA  LEU   399      29.838  19.734   2.225  1.00  0.00
ATOM   3490  C   LEU   399      29.441  20.723   1.131  1.00  0.00
ATOM   3491  O   LEU   399      28.692  21.662   1.392  1.00  0.00
ATOM   3492  CB  LEU   399      29.061  18.425   2.055  1.00  0.00
ATOM   3493  CG  LEU   399      29.418  17.380   3.118  1.00  0.00
ATOM   3494  CD1 LEU   399      28.447  16.204   3.048  1.00  0.00
ATOM   3495  CD2 LEU   399      30.837  16.859   2.892  1.00  0.00
ATOM   3496  H   ILE   400      30.598  19.701  -0.067  1.00  0.00
ATOM   3497  N   ILE   400      29.952  20.442   0.024  1.00  0.00
ATOM   3498  CA  ILE   400      29.583  21.224  -1.167  1.00  0.00
ATOM   3499  C   ILE   400      28.267  20.636  -1.560  1.00  0.00
ATOM   3500  O   ILE   400      27.921  19.545  -1.113  1.00  0.00
ATOM   3501  CB  ILE   400      30.580  21.128  -2.342  1.00  0.00
ATOM   3502  CG1 ILE   400      30.662  19.686  -2.858  1.00  0.00
ATOM   3503  CG2 ILE   400      31.976  21.564  -1.892  1.00  0.00
ATOM   3504  CD1 ILE   400      31.440  19.601  -4.166  1.00  0.00
ATOM   3505  H   SER   401      28.066  22.315  -2.552  1.00  0.00
ATOM   3506  N   SER   401      27.576  21.465  -2.442  1.00  0.00
ATOM   3507  CA  SER   401      26.280  21.255  -3.200  1.00  0.00
ATOM   3508  C   SER   401      25.242  21.025  -2.093  1.00  0.00
ATOM   3509  O   SER   401      24.396  20.142  -2.216  1.00  0.00
ATOM   3510  CB  SER   401      26.300  20.057  -4.151  1.00  0.00
ATOM   3511  OG  SER   401      27.315  20.229  -5.129  1.00  0.00
ATOM   3512  H   PHE   402      26.088  22.187  -0.832  1.00  0.00
ATOM   3513  N   PHE   402      25.229  21.743  -1.030  1.00  0.00
ATOM   3514  CA  PHE   402      24.052  21.957  -0.099  1.00  0.00
ATOM   3515  C   PHE   402      23.481  23.404  -0.221  1.00  0.00
ATOM   3516  O   PHE   402      24.184  24.370   0.069  1.00  0.00
ATOM   3517  CB  PHE   402      24.472  21.680   1.349  1.00  0.00
ATOM   3518  CG  PHE   402      24.343  20.217   1.708  1.00  0.00
ATOM   3519  CD1 PHE   402      25.419  19.351   1.530  1.00  0.00
ATOM   3520  CD2 PHE   402      23.144  19.725   2.219  1.00  0.00
ATOM   3521  CE1 PHE   402      25.298  18.002   1.862  1.00  0.00
ATOM   3522  CE2 PHE   402      23.023  18.376   2.551  1.00  0.00
ATOM   3523  CZ  PHE   402      24.100  17.517   2.372  1.00  0.00
ATOM   3524  H   TYR   403      21.790  22.546  -0.734  1.00  0.00
ATOM   3525  N   TYR   403      22.224  23.427  -0.643  1.00  0.00
ATOM   3526  CA  TYR   403      21.477  24.617  -0.962  1.00  0.00
ATOM   3527  C   TYR   403      20.351  24.800   0.039  1.00  0.00
ATOM   3528  O   TYR   403      19.676  23.835   0.391  1.00  0.00
ATOM   3529  CB  TYR   403      20.906  24.542  -2.382  1.00  0.00
ATOM   3530  CG  TYR   403      20.010  25.721  -2.702  1.00  0.00
ATOM   3531  CD1 TYR   403      20.477  26.771  -3.495  1.00  0.00
ATOM   3532  CD2 TYR   403      18.706  25.769  -2.207  1.00  0.00
ATOM   3533  CE1 TYR   403      19.651  27.857  -3.789  1.00  0.00
ATOM   3534  CE2 TYR   403      17.877  26.854  -2.500  1.00  0.00
ATOM   3535  CZ  TYR   403      18.353  27.894  -3.291  1.00  0.00
ATOM   3536  OH  TYR   403      17.538  28.962  -3.580  1.00  0.00
ATOM   3537  H   ALA   404      20.729  26.720   0.395  1.00  0.00
ATOM   3538  N   ALA   404      20.024  26.061   0.599  1.00  0.00
ATOM   3539  CA  ALA   404      18.905  26.463   1.350  1.00  0.00
ATOM   3540  C   ALA   404      18.266  27.660   0.915  1.00  0.00
ATOM   3541  O   ALA   404      18.938  28.647   0.625  1.00  0.00
ATOM   3542  CB  ALA   404      19.349  26.599   2.801  1.00  0.00
ATOM   3543  H   ARG   405      16.476  26.810   1.046  1.00  0.00
ATOM   3544  N   ARG   405      17.005  27.623   0.863  1.00  0.00
ATOM   3545  CA  ARG   405      16.300  28.883   0.509  1.00  0.00
ATOM   3546  C   ARG   405      15.589  29.417   1.705  1.00  0.00
ATOM   3547  O   ARG   405      14.811  28.700   2.330  1.00  0.00
ATOM   3548  CB  ARG   405      15.306  28.653  -0.633  1.00  0.00
ATOM   3549  CG  ARG   405      14.551  29.933  -0.990  1.00  0.00
ATOM   3550  CD  ARG   405      13.712  29.732  -2.251  1.00  0.00
ATOM   3551  NE  ARG   405      12.847  30.911  -2.468  1.00  0.00
ATOM   3552  CZ  ARG   405      11.583  30.940  -2.085  1.00  0.00
ATOM   3553  NH1 ARG   405      10.846  32.011  -2.298  1.00  0.00
ATOM   3554  NH2 ARG   405      11.057  29.892  -1.486  1.00  0.00
ATOM   3555  H   PHE   406      16.442  31.260   1.504  1.00  0.00
ATOM   3556  N   PHE   406      15.837  30.698   2.045  1.00  0.00
ATOM   3557  CA  PHE   406      15.169  31.299   3.288  1.00  0.00
ATOM   3558  C   PHE   406      14.298  32.400   2.881  1.00  0.00
ATOM   3559  O   PHE   406      14.654  33.171   1.992  1.00  0.00
ATOM   3560  CB  PHE   406      16.212  31.801   4.292  1.00  0.00
ATOM   3561  CG  PHE   406      17.036  30.672   4.869  1.00  0.00
ATOM   3562  CD1 PHE   406      18.221  30.279   4.251  1.00  0.00
ATOM   3563  CD2 PHE   406      16.614  30.016   6.023  1.00  0.00
ATOM   3564  CE1 PHE   406      18.979  29.237   4.784  1.00  0.00
ATOM   3565  CE2 PHE   406      17.372  28.974   6.556  1.00  0.00
ATOM   3566  CZ  PHE   406      18.553  28.586   5.936  1.00  0.00
ATOM   3567  H   LYS   407      12.840  31.693   4.073  1.00  0.00
ATOM   3568  N   LYS   407      13.166  32.461   3.546  1.00  0.00
ATOM   3569  CA  LYS   407      12.358  33.716   3.508  1.00  0.00
ATOM   3570  C   LYS   407      12.923  34.946   4.212  1.00  0.00
ATOM   3571  O   LYS   407      13.626  34.815   5.212  1.00  0.00
ATOM   3572  CB  LYS   407      10.980  33.367   4.079  1.00  0.00
ATOM   3573  CG  LYS   407      10.004  34.536   3.947  1.00  0.00
ATOM   3574  CD  LYS   407       8.592  34.110   4.350  1.00  0.00
ATOM   3575  CE  LYS   407       7.610  35.269   4.182  1.00  0.00
ATOM   3576  NZ  LYS   407       6.226  34.807   4.467  1.00  0.00
ATOM   3577  H   ASN   408      12.089  36.209   2.846  1.00  0.00
ATOM   3578  N   ASN   408      12.601  36.097   3.682  1.00  0.00
ATOM   3579  CA  ASN   408      13.062  37.328   4.442  1.00  0.00
ATOM   3580  C   ASN   408      12.456  37.677   5.734  1.00  0.00
ATOM   3581  O   ASN   408      11.250  37.526   5.910  1.00  0.00
ATOM   3582  CB  ASN   408      12.910  38.491   3.457  1.00  0.00
ATOM   3583  CG  ASN   408      11.459  38.659   3.020  1.00  0.00
ATOM   3584  ND2 ASN   408      10.880  37.642   2.415  1.00  0.00
ATOM   3585  OD1 ASN   408      10.856  39.703   3.225  1.00  0.00
ATOM   3586  H   ASN   409      14.293  38.308   6.504  1.00  0.00
ATOM   3587  N   ASN   409      13.331  38.174   6.681  1.00  0.00
ATOM   3588  CA  ASN   409      12.786  38.520   8.008  1.00  0.00
ATOM   3589  C   ASN   409      11.707  39.666   7.782  1.00  0.00
ATOM   3590  O   ASN   409      10.635  39.629   8.382  1.00  0.00
ATOM   3591  CB  ASN   409      13.865  38.997   8.985  1.00  0.00
ATOM   3592  CG  ASN   409      13.276  39.283  10.362  1.00  0.00
ATOM   3593  ND2 ASN   409      12.870  38.256  11.080  1.00  0.00
ATOM   3594  OD1 ASN   409      13.185  40.428  10.783  1.00  0.00
ATOM   3595  H   ARG   410      12.851  40.319   6.442  1.00  0.00
ATOM   3596  N   ARG   410      12.046  40.582   6.948  1.00  0.00
ATOM   3597  CA  ARG   410      11.454  41.811   6.691  1.00  0.00
ATOM   3598  C   ARG   410       9.976  41.662   6.033  1.00  0.00
ATOM   3599  O   ARG   410       9.172  42.589   6.107  1.00  0.00
ATOM   3600  CB  ARG   410      12.359  42.632   5.769  1.00  0.00
ATOM   3601  CG  ARG   410      13.664  43.024   6.462  1.00  0.00
ATOM   3602  CD  ARG   410      14.543  43.856   5.530  1.00  0.00
ATOM   3603  NE  ARG   410      15.005  43.022   4.400  1.00  0.00
ATOM   3604  CZ  ARG   410      15.750  43.506   3.423  1.00  0.00
ATOM   3605  NH1 ARG   410      16.141  42.728   2.434  1.00  0.00
ATOM   3606  NH2 ARG   410      16.104  44.774   3.438  1.00  0.00
ATOM   3607  H   GLY   411      10.316  39.733   5.435  1.00  0.00
ATOM   3608  N   GLY   411       9.705  40.508   5.437  1.00  0.00
ATOM   3609  CA  GLY   411       8.408  40.404   4.749  1.00  0.00
ATOM   3610  C   GLY   411       8.414  41.256   3.430  1.00  0.00
ATOM   3611  O   GLY   411       7.354  41.549   2.880  1.00  0.00
ATOM   3612  H   GLU   412      10.412  41.337   3.505  1.00  0.00
ATOM   3613  N   GLU   412       9.669  41.643   2.932  1.00  0.00
ATOM   3614  CA  GLU   412       9.954  42.370   1.776  1.00  0.00
ATOM   3615  C   GLU   412       9.548  41.370   0.615  1.00  0.00
ATOM   3616  O   GLU   412       9.369  41.791  -0.526  1.00  0.00
ATOM   3617  CB  GLU   412      11.422  42.778   1.628  1.00  0.00
ATOM   3618  CG  GLU   412      11.638  43.657   0.396  1.00  0.00
ATOM   3619  CD  GLU   412      13.067  44.188   0.347  1.00  0.00
ATOM   3620  OE1 GLU   412      13.391  44.896  -0.611  1.00  0.00
ATOM   3621  OE2 GLU   412      13.829  43.881   1.271  1.00  0.00
ATOM   3622  H   ASP   413       9.476  39.962   1.935  1.00  0.00
ATOM   3623  N   ASP   413       9.411  40.077   0.957  1.00  0.00
ATOM   3624  CA  ASP   413       9.200  38.955   0.149  1.00  0.00
ATOM   3625  C   ASP   413      10.318  38.740  -0.844  1.00  0.00
ATOM   3626  O   ASP   413      10.076  38.265  -1.952  1.00  0.00
ATOM   3627  CB  ASP   413       7.864  39.095  -0.586  1.00  0.00
ATOM   3628  CG  ASP   413       6.684  38.927   0.368  1.00  0.00
ATOM   3629  OD1 ASP   413       5.678  39.618   0.176  1.00  0.00
ATOM   3630  OD2 ASP   413       7.097  37.870   1.378  1.00  0.00
ATOM   3631  H   GLY   414      11.497  39.698   0.332  1.00  0.00
ATOM   3632  N   GLY   414      11.468  39.076  -0.434  1.00  0.00
ATOM   3633  CA  GLY   414      12.692  38.613  -1.004  1.00  0.00
ATOM   3634  C   GLY   414      12.998  37.232  -0.432  1.00  0.00
ATOM   3635  O   GLY   414      12.385  36.823   0.552  1.00  0.00
ATOM   3636  H   THR   415      14.426  36.834  -1.887  1.00  0.00
ATOM   3637  N   THR   415      13.989  36.495  -1.069  1.00  0.00
ATOM   3638  CA  THR   415      14.386  35.237  -0.541  1.00  0.00
ATOM   3639  C   THR   415      15.924  35.139  -0.700  1.00  0.00
ATOM   3640  O   THR   415      16.486  35.721  -1.624  1.00  0.00
ATOM   3641  CB  THR   415      13.714  34.049  -1.256  1.00  0.00
ATOM   3642  OG1 THR   415      14.073  32.844  -0.594  1.00  0.00
ATOM   3643  CG2 THR   415      14.156  33.957  -2.714  1.00  0.00
ATOM   3644  H   VAL   416      16.066  33.929   0.899  1.00  0.00
ATOM   3645  N   VAL   416      16.588  34.395   0.203  1.00  0.00
ATOM   3646  CA  VAL   416      18.041  34.251   0.186  1.00  0.00
ATOM   3647  C   VAL   416      18.473  32.812  -0.047  1.00  0.00
ATOM   3648  O   VAL   416      17.893  31.893   0.527  1.00  0.00
ATOM   3649  CB  VAL   416      18.643  34.778   1.508  1.00  0.00
ATOM   3650  CG1 VAL   416      18.169  33.931   2.688  1.00  0.00
ATOM   3651  CG2 VAL   416      20.170  34.725   1.455  1.00  0.00
ATOM   3652  H   VAL   417      19.860  33.410  -1.387  1.00  0.00
ATOM   3653  N   VAL   417      19.496  32.641  -0.887  1.00  0.00
ATOM   3654  CA  VAL   417      20.084  31.335  -1.074  1.00  0.00
ATOM   3655  C   VAL   417      21.381  31.258  -0.351  1.00  0.00
ATOM   3656  O   VAL   417      22.272  32.069  -0.594  1.00  0.00
ATOM   3657  CB  VAL   417      20.293  31.020  -2.572  1.00  0.00
ATOM   3658  CG1 VAL   417      21.066  32.148  -3.254  1.00  0.00
ATOM   3659  CG2 VAL   417      21.082  29.723  -2.738  1.00  0.00
ATOM   3660  H   LEU   418      20.742  29.732   0.761  1.00  0.00
ATOM   3661  N   LEU   418      21.532  30.284   0.549  1.00  0.00
ATOM   3662  CA  LEU   418      22.757  30.013   1.196  1.00  0.00
ATOM   3663  C   LEU   418      23.198  28.713   0.694  1.00  0.00
ATOM   3664  O   LEU   418      22.417  27.764   0.673  1.00  0.00
ATOM   3665  CB  LEU   418      22.628  29.969   2.721  1.00  0.00
ATOM   3666  CG  LEU   418      22.325  31.343   3.331  1.00  0.00
ATOM   3667  CD1 LEU   418      21.051  31.922   2.720  1.00  0.00
ATOM   3668  CD2 LEU   418      22.133  31.219   4.841  1.00  0.00
ATOM   3669  H   ILE   419      25.046  29.397   0.551  1.00  0.00
ATOM   3670  N   ILE   419      24.405  28.685   0.314  1.00  0.00
ATOM   3671  CA  ILE   419      24.857  27.561  -0.493  1.00  0.00
ATOM   3672  C   ILE   419      26.262  27.403  -0.309  1.00  0.00
ATOM   3673  O   ILE   419      26.996  28.389  -0.288  1.00  0.00
ATOM   3674  CB  ILE   419      24.536  27.760  -1.991  1.00  0.00
ATOM   3675  CG1 ILE   419      24.817  26.472  -2.773  1.00  0.00
ATOM   3676  CG2 ILE   419      25.396  28.882  -2.575  1.00  0.00
ATOM   3677  CD1 ILE   419      24.224  26.526  -4.177  1.00  0.00
ATOM   3678  H   CYS   420      26.040  25.343  -0.062  1.00  0.00
ATOM   3679  N   CYS   420      26.684  26.083  -0.171  1.00  0.00
ATOM   3680  CA  CYS   420      28.076  25.795  -0.194  1.00  0.00
ATOM   3681  C   CYS   420      28.482  25.044  -1.433  1.00  0.00
ATOM   3682  O   CYS   420      27.837  24.064  -1.800  1.00  0.00
ATOM   3683  CB  CYS   420      28.454  24.990   1.051  1.00  0.00
ATOM   3684  SG  CYS   420      30.221  24.598   1.093  1.00  0.00
ATOM   3685  H   LEU   421      30.094  26.274  -1.634  1.00  0.00
ATOM   3686  N   LEU   421      29.586  25.543  -2.061  1.00  0.00
ATOM   3687  CA  LEU   421      30.035  25.019  -3.347  1.00  0.00
ATOM   3688  C   LEU   421      31.540  25.058  -3.243  1.00  0.00
ATOM   3689  O   LEU   421      32.081  25.740  -2.376  1.00  0.00
ATOM   3690  CB  LEU   421      29.571  25.844  -4.551  1.00  0.00
ATOM   3691  CG  LEU   421      28.045  25.899  -4.681  1.00  0.00
ATOM   3692  CD1 LEU   421      27.639  26.989  -5.670  1.00  0.00
ATOM   3693  CD2 LEU   421      27.508  24.559  -5.181  1.00  0.00
ATOM   3694  N   PRO   422      32.195  24.321  -4.145  1.00  0.00
ATOM   3695  CA  PRO   422      33.649  24.241  -4.126  1.00  0.00
ATOM   3696  C   PRO   422      34.067  25.718  -4.246  1.00  0.00
ATOM   3697  O   PRO   422      33.316  26.528  -4.785  1.00  0.00
ATOM   3698  CB  PRO   422      34.102  23.436  -5.346  1.00  0.00
ATOM   3699  CG  PRO   422      32.932  22.543  -5.696  1.00  0.00
ATOM   3700  CD  PRO   422      31.677  23.352  -5.415  1.00  0.00
ATOM   3701  H   GLU   423      35.811  25.298  -3.267  1.00  0.00
ATOM   3702  N   GLU   423      35.230  25.940  -3.741  1.00  0.00
ATOM   3703  CA  GLU   423      35.712  27.385  -3.936  1.00  0.00
ATOM   3704  C   GLU   423      35.738  27.861  -5.387  1.00  0.00
ATOM   3705  O   GLU   423      35.327  28.983  -5.675  1.00  0.00
ATOM   3706  CB  GLU   423      37.105  27.518  -3.314  1.00  0.00
ATOM   3707  CG  GLU   423      37.633  28.949  -3.422  1.00  0.00
ATOM   3708  CD  GLU   423      39.004  29.076  -2.767  1.00  0.00
ATOM   3709  OE1 GLU   423      39.530  28.055  -2.316  1.00  0.00
ATOM   3710  OE2 GLU   423      39.521  30.199  -2.723  1.00  0.00
ATOM   3711  H   ALA   424      36.515  26.109  -5.956  1.00  0.00
ATOM   3712  N   ALA   424      36.208  27.000  -6.251  1.00  0.00
ATOM   3713  CA  ALA   424      36.281  27.347  -7.667  1.00  0.00
ATOM   3714  C   ALA   424      34.887  27.547  -8.266  1.00  0.00
ATOM   3715  O   ALA   424      34.678  28.475  -9.044  1.00  0.00
ATOM   3716  CB  ALA   424      37.032  26.262  -8.429  1.00  0.00
ATOM   3717  H   ALA   425      34.235  26.008  -7.241  1.00  0.00
ATOM   3718  N   ALA   425      34.003  26.708  -7.898  1.00  0.00
ATOM   3719  CA  ALA   425      32.662  26.764  -8.422  1.00  0.00
ATOM   3720  C   ALA   425      31.892  27.981  -7.912  1.00  0.00
ATOM   3721  O   ALA   425      31.027  28.502  -8.614  1.00  0.00
ATOM   3722  CB  ALA   425      31.921  25.482  -8.062  1.00  0.00
ATOM   3723  H   MET   426      32.931  27.986  -6.201  1.00  0.00
ATOM   3724  N   MET   426      32.211  28.424  -6.714  1.00  0.00
ATOM   3725  CA  MET   426      31.505  29.577  -6.125  1.00  0.00
ATOM   3726  C   MET   426      31.700  30.847  -6.950  1.00  0.00
ATOM   3727  O   MET   426      30.758  31.616  -7.129  1.00  0.00
ATOM   3728  CB  MET   426      31.991  29.805  -4.692  1.00  0.00
ATOM   3729  CG  MET   426      31.189  30.905  -3.998  1.00  0.00
ATOM   3730  SD  MET   426      29.460  30.428  -3.782  1.00  0.00
ATOM   3731  CE  MET   426      29.657  29.290  -2.399  1.00  0.00
ATOM   3732  H   LYS   427      33.647  30.319  -7.208  1.00  0.00
ATOM   3733  N   LYS   427      32.900  30.941  -7.379  1.00  0.00
ATOM   3734  CA  LYS   427      33.134  32.154  -8.239  1.00  0.00
ATOM   3735  C   LYS   427      32.197  32.197  -9.502  1.00  0.00
ATOM   3736  O   LYS   427      31.618  33.238  -9.804  1.00  0.00
ATOM   3737  CB  LYS   427      34.604  32.194  -8.670  1.00  0.00
ATOM   3738  CG  LYS   427      34.907  33.428  -9.520  1.00  0.00
ATOM   3739  CD  LYS   427      36.390  33.480  -9.889  1.00  0.00
ATOM   3740  CE  LYS   427      36.687  34.703 -10.757  1.00  0.00
ATOM   3741  NZ  LYS   427      38.134  34.744 -11.095  1.00  0.00
ATOM   3742  H   ARG   428      32.566  30.252  -9.903  1.00  0.00
ATOM   3743  N   ARG   428      32.072  31.055 -10.196  1.00  0.00
ATOM   3744  CA  ARG   428      31.193  30.972 -11.408  1.00  0.00
ATOM   3745  C   ARG   428      29.752  31.116 -11.020  1.00  0.00
ATOM   3746  O   ARG   428      28.982  31.753 -11.735  1.00  0.00
ATOM   3747  CB  ARG   428      31.409  29.646 -12.141  1.00  0.00
ATOM   3748  CG  ARG   428      30.381  29.444 -13.256  1.00  0.00
ATOM   3749  CD  ARG   428      30.502  30.546 -14.308  1.00  0.00
ATOM   3750  NE  ARG   428      29.501  30.330 -15.374  1.00  0.00
ATOM   3751  CZ  ARG   428      29.239  31.244 -16.291  1.00  0.00
ATOM   3752  NH1 ARG   428      28.339  31.011 -17.226  1.00  0.00
ATOM   3753  NH2 ARG   428      29.880  32.393 -16.272  1.00  0.00
ATOM   3754  H   PHE   429      30.119  30.091  -9.366  1.00  0.00
ATOM   3755  N   PHE   429      29.387  30.521  -9.870  1.00  0.00
ATOM   3756  CA  PHE   429      28.004  30.475  -9.325  1.00  0.00
ATOM   3757  C   PHE   429      27.502  31.892  -9.189  1.00  0.00
ATOM   3758  O   PHE   429      26.355  32.175  -9.529  1.00  0.00
ATOM   3759  CB  PHE   429      27.952  29.768  -7.967  1.00  0.00
ATOM   3760  CG  PHE   429      26.540  29.657  -7.438  1.00  0.00
ATOM   3761  CD1 PHE   429      25.640  28.765  -8.015  1.00  0.00
ATOM   3762  CD2 PHE   429      26.129  30.448  -6.367  1.00  0.00
ATOM   3763  CE1 PHE   429      24.338  28.664  -7.526  1.00  0.00
ATOM   3764  CE2 PHE   429      24.828  30.347  -5.877  1.00  0.00
ATOM   3765  CZ  PHE   429      23.934  29.455  -6.458  1.00  0.00
ATOM   3766  H   GLN   430      29.369  32.454  -8.467  1.00  0.00
ATOM   3767  N   GLN   430      28.450  32.748  -8.675  1.00  0.00
ATOM   3768  CA  GLN   430      28.068  34.159  -8.432  1.00  0.00
ATOM   3769  C   GLN   430      27.654  34.839  -9.668  1.00  0.00
ATOM   3770  O   GLN   430      26.639  35.532  -9.680  1.00  0.00
ATOM   3771  CB  GLN   430      29.236  34.909  -7.786  1.00  0.00
ATOM   3772  CG  GLN   430      29.562  34.354  -6.399  1.00  0.00
ATOM   3773  CD  GLN   430      30.788  35.041  -5.808  1.00  0.00
ATOM   3774  NE2 GLN   430      31.622  34.308  -5.100  1.00  0.00
ATOM   3775  OE1 GLN   430      30.989  36.233  -5.988  1.00  0.00
ATOM   3776  H   ASP   431      29.211  34.106 -10.651  1.00  0.00
ATOM   3777  N   ASP   431      28.405  34.668 -10.740  1.00  0.00
ATOM   3778  CA  ASP   431      28.079  35.286 -12.079  1.00  0.00
ATOM   3779  C   ASP   431      26.680  34.827 -12.572  1.00  0.00
ATOM   3780  O   ASP   431      25.895  35.645 -13.046  1.00  0.00
ATOM   3781  CB  ASP   431      29.147  34.920 -13.114  1.00  0.00
ATOM   3782  CG  ASP   431      28.905  35.635 -14.440  1.00  0.00
ATOM   3783  OD1 ASP   431      27.992  36.465 -14.496  1.00  0.00
ATOM   3784  OD2 ASP   431      29.935  35.089 -15.415  1.00  0.00
ATOM   3785  H   GLU   432      27.189  32.978 -11.929  1.00  0.00
ATOM   3786  N   GLU   432      26.505  33.515 -12.396  1.00  0.00
ATOM   3787  CA  GLU   432      25.319  32.871 -12.881  1.00  0.00
ATOM   3788  C   GLU   432      23.990  33.148 -12.202  1.00  0.00
ATOM   3789  O   GLU   432      22.957  33.198 -12.866  1.00  0.00
ATOM   3790  CB  GLU   432      25.620  31.369 -12.855  1.00  0.00
ATOM   3791  CG  GLU   432      26.690  30.995 -13.882  1.00  0.00
ATOM   3792  CD  GLU   432      26.162  31.156 -15.304  1.00  0.00
ATOM   3793  OE1 GLU   432      26.945  31.548 -16.173  1.00  0.00
ATOM   3794  OE2 GLU   432      24.974  30.885 -15.512  1.00  0.00
ATOM   3795  H   LEU   433      24.884  33.284 -10.406  1.00  0.00
ATOM   3796  N   LEU   433      24.071  33.315 -10.965  1.00  0.00
ATOM   3797  CA  LEU   433      22.781  33.588 -10.336  1.00  0.00
ATOM   3798  C   LEU   433      22.282  34.985 -10.755  1.00  0.00
ATOM   3799  O   LEU   433      21.077  35.207 -10.848  1.00  0.00
ATOM   3800  CB  LEU   433      22.888  33.505  -8.811  1.00  0.00
ATOM   3801  CG  LEU   433      22.280  32.219  -8.240  1.00  0.00
ATOM   3802  CD1 LEU   433      22.475  32.170  -6.726  1.00  0.00
ATOM   3803  CD2 LEU   433      20.784  32.162  -8.544  1.00  0.00
ATOM   3804  H   LYS   434      24.139  35.689 -10.840  1.00  0.00
ATOM   3805  N   LYS   434      23.198  35.930 -11.017  1.00  0.00
ATOM   3806  CA  LYS   434      22.888  37.256 -11.539  1.00  0.00
ATOM   3807  C   LYS   434      21.908  37.020 -12.580  1.00  0.00
ATOM   3808  O   LYS   434      20.799  37.544 -12.512  1.00  0.00
ATOM   3809  CB  LYS   434      24.104  37.989 -12.115  1.00  0.00
ATOM   3810  CG  LYS   434      23.739  39.395 -12.591  1.00  0.00
ATOM   3811  CD  LYS   434      24.905  40.030 -13.348  1.00  0.00
ATOM   3812  CE  LYS   434      24.522  41.415 -13.866  1.00  0.00
ATOM   3813  NZ  LYS   434      25.663  42.011 -14.613  1.00  0.00
ATOM   3814  H   LYS   435      23.248  35.765 -13.524  1.00  0.00
ATOM   3815  N   LYS   435      22.356  36.183 -13.578  1.00  0.00
ATOM   3816  CA  LYS   435      21.488  35.897 -14.756  1.00  0.00
ATOM   3817  C   LYS   435      22.000  34.647 -15.336  1.00  0.00
ATOM   3818  O   LYS   435      23.171  34.318 -15.156  1.00  0.00
ATOM   3819  CB  LYS   435      21.511  37.013 -15.804  1.00  0.00
ATOM   3820  CG  LYS   435      22.900  37.176 -16.422  1.00  0.00
ATOM   3821  CD  LYS   435      22.910  38.317 -17.439  1.00  0.00
ATOM   3822  CE  LYS   435      24.296  38.470 -18.065  1.00  0.00
ATOM   3823  NZ  LYS   435      24.281  39.569 -19.067  1.00  0.00
ATOM   3824  H   MET   436      20.216  34.254 -16.252  1.00  0.00
ATOM   3825  N   MET   436      21.124  33.918 -16.059  1.00  0.00
ATOM   3826  CA  MET   436      21.509  32.665 -16.550  1.00  0.00
ATOM   3827  C   MET   436      21.351  32.732 -18.061  1.00  0.00
ATOM   3828  O   MET   436      20.248  32.952 -18.556  1.00  0.00
ATOM   3829  CB  MET   436      20.661  31.522 -15.986  1.00  0.00
ATOM   3830  CG  MET   436      20.869  31.362 -14.480  1.00  0.00
ATOM   3831  SD  MET   436      19.826  32.502 -13.543  1.00  0.00
ATOM   3832  CE  MET   436      19.917  31.699 -11.932  1.00  0.00
ATOM   3833  H   THR   437      23.355  32.506 -18.434  1.00  0.00
ATOM   3834  N   THR   437      22.467  32.533 -18.866  1.00  0.00
ATOM   3835  CA  THR   437      22.373  32.363 -20.304  1.00  0.00
ATOM   3836  C   THR   437      23.301  31.191 -20.736  1.00  0.00
ATOM   3837  O   THR   437      24.099  30.709 -19.935  1.00  0.00
ATOM   3838  CB  THR   437      22.770  33.644 -21.062  1.00  0.00
ATOM   3839  OG1 THR   437      24.139  33.930 -20.810  1.00  0.00
ATOM   3840  CG2 THR   437      21.930  34.838 -20.613  1.00  0.00
ATOM   3841  H   GLU   438      22.576  31.067 -22.780  1.00  0.00
ATOM   3842  N   GLU   438      23.175  30.736 -22.069  1.00  0.00
ATOM   3843  CA  GLU   438      24.102  29.612 -22.365  1.00  0.00
ATOM   3844  C   GLU   438      25.314  30.137 -23.047  1.00  0.00
ATOM   3845  O   GLU   438      25.237  30.567 -24.196  1.00  0.00
ATOM   3846  CB  GLU   438      23.425  28.551 -23.238  1.00  0.00
ATOM   3847  CG  GLU   438      24.350  27.358 -23.486  1.00  0.00
ATOM   3848  CD  GLU   438      23.645  26.282 -24.304  1.00  0.00
ATOM   3849  OE1 GLU   438      24.277  25.261 -24.590  1.00  0.00
ATOM   3850  OE2 GLU   438      22.473  26.487 -24.640  1.00  0.00
ATOM   3851  H   GLU   439      26.366  29.583 -21.476  1.00  0.00
ATOM   3852  N   GLU   439      26.408  30.084 -22.325  1.00  0.00
ATOM   3853  CA  GLU   439      27.611  30.694 -22.702  1.00  0.00
ATOM   3854  C   GLU   439      28.713  29.655 -22.206  1.00  0.00
ATOM   3855  O   GLU   439      28.420  28.792 -21.382  1.00  0.00
ATOM   3856  CB  GLU   439      27.855  32.065 -22.064  1.00  0.00
ATOM   3857  CG  GLU   439      27.991  31.959 -20.545  1.00  0.00
ATOM   3858  CD  GLU   439      28.288  33.321 -19.927  1.00  0.00
ATOM   3859  OE1 GLU   439      28.308  34.305 -20.672  1.00  0.00
ATOM   3860  OE2 GLU   439      28.493  33.370 -18.709  1.00  0.00
ATOM   3861  H   HIS   440      30.039  30.613 -23.446  1.00  0.00
ATOM   3862  N   HIS   440      29.948  29.873 -22.799  1.00  0.00
ATOM   3863  CA  HIS   440      31.084  29.064 -22.501  1.00  0.00
ATOM   3864  C   HIS   440      31.574  29.721 -21.102  1.00  0.00
ATOM   3865  O   HIS   440      31.141  30.815 -20.750  1.00  0.00
ATOM   3866  CB  HIS   440      32.218  29.114 -23.530  1.00  0.00
ATOM   3867  CG  HIS   440      31.806  28.629 -24.890  1.00  0.00
ATOM   3868  ND1 HIS   440      31.452  27.323 -25.150  1.00  0.00
ATOM   3869  CD2 HIS   440      31.694  29.294 -26.069  1.00  0.00
ATOM   3870  CE1 HIS   440      31.140  27.209 -26.435  1.00  0.00
ATOM   3871  NE2 HIS   440      31.280  28.394 -27.016  1.00  0.00
ATOM   3872  H   VAL   441      32.588  28.084 -20.771  1.00  0.00
ATOM   3873  N   VAL   441      32.438  28.999 -20.432  1.00  0.00
ATOM   3874  CA  VAL   441      33.175  29.455 -19.250  1.00  0.00
ATOM   3875  C   VAL   441      34.504  30.193 -19.631  1.00  0.00
ATOM   3876  O   VAL   441      35.576  29.594 -19.585  1.00  0.00
ATOM   3877  CB  VAL   441      33.479  28.260 -18.319  1.00  0.00
ATOM   3878  CG1 VAL   441      34.383  28.696 -17.167  1.00  0.00
ATOM   3879  CG2 VAL   441      32.185  27.699 -17.733  1.00  0.00
ATOM   3880  H   ASP   442      33.740  31.807 -20.586  1.00  0.00
ATOM   3881  N   ASP   442      34.448  31.461 -19.992  1.00  0.00
ATOM   3882  CA  ASP   442      35.498  32.405 -19.474  1.00  0.00
ATOM   3883  C   ASP   442      34.836  33.671 -19.218  1.00  0.00
ATOM   3884  O   ASP   442      33.661  33.829 -19.544  1.00  0.00
ATOM   3885  CB  ASP   442      36.649  32.606 -20.465  1.00  0.00
ATOM   3886  CG  ASP   442      36.146  33.145 -21.800  1.00  0.00
ATOM   3887  OD1 ASP   442      35.235  33.979 -21.785  1.00  0.00
ATOM   3888  OD2 ASP   442      36.965  32.455 -22.877  1.00  0.00
ATOM   3889  H   GLY   443      36.472  34.443 -18.255  1.00  0.00
ATOM   3890  N   GLY   443      35.575  34.631 -18.623  1.00  0.00
ATOM   3891  CA  GLY   443      35.035  35.979 -18.528  1.00  0.00
ATOM   3892  C   GLY   443      35.004  36.417 -17.059  1.00  0.00
ATOM   3893  O   GLY   443      35.339  35.632 -16.174  1.00  0.00
ATOM   3894  N   PRO   444      34.621  37.606 -16.746  1.00  0.00
ATOM   3895  CA  PRO   444      34.487  38.085 -15.306  1.00  0.00
ATOM   3896  C   PRO   444      33.306  37.369 -14.553  1.00  0.00
ATOM   3897  O   PRO   444      32.315  36.994 -15.176  1.00  0.00
ATOM   3898  CB  PRO   444      34.226  39.585 -15.446  1.00  0.00
ATOM   3899  CG  PRO   444      33.446  39.739 -16.733  1.00  0.00
ATOM   3900  CD  PRO   444      32.489  38.562 -16.797  1.00  0.00
ATOM   3901  H   PHE   445      34.195  37.466 -12.620  1.00  0.00
ATOM   3902  N   PHE   445      33.412  37.177 -13.148  1.00  0.00
ATOM   3903  CA  PHE   445      32.285  36.513 -12.462  1.00  0.00
ATOM   3904  C   PHE   445      31.963  37.403 -11.310  1.00  0.00
ATOM   3905  O   PHE   445      32.717  37.453 -10.340  1.00  0.00
ATOM   3906  CB  PHE   445      32.619  35.105 -11.959  1.00  0.00
ATOM   3907  CG  PHE   445      33.066  34.192 -13.078  1.00  0.00
ATOM   3908  CD1 PHE   445      34.418  34.077 -13.394  1.00  0.00
ATOM   3909  CD2 PHE   445      32.128  33.460 -13.802  1.00  0.00
ATOM   3910  CE1 PHE   445      34.829  33.235 -14.427  1.00  0.00
ATOM   3911  CE2 PHE   445      32.539  32.618 -14.834  1.00  0.00
ATOM   3912  CZ  PHE   445      33.888  32.506 -15.145  1.00  0.00
ATOM   3913  H   GLU   446      30.301  38.191 -12.211  1.00  0.00
ATOM   3914  N   GLU   446      30.809  38.150 -11.366  1.00  0.00
ATOM   3915  CA  GLU   446      30.307  38.894 -10.177  1.00  0.00
ATOM   3916  C   GLU   446      28.863  39.351 -10.262  1.00  0.00
ATOM   3917  O   GLU   446      28.284  39.365 -11.345  1.00  0.00
ATOM   3918  CB  GLU   446      31.227  40.096  -9.945  1.00  0.00
ATOM   3919  CG  GLU   446      31.205  41.056 -11.135  1.00  0.00
ATOM   3920  CD  GLU   446      32.169  42.217 -10.919  1.00  0.00
ATOM   3921  OE1 GLU   446      32.856  42.219  -9.894  1.00  0.00
ATOM   3922  OE2 GLU   446      32.213  43.099 -11.784  1.00  0.00
ATOM   3923  H   TYR   447      28.553  39.257  -8.268  1.00  0.00
ATOM   3924  N   TYR   447      28.249  39.752  -9.066  1.00  0.00
ATOM   3925  CA  TYR   447      27.206  40.839  -8.911  1.00  0.00
ATOM   3926  C   TYR   447      27.262  41.390  -7.419  1.00  0.00
ATOM   3927  O   TYR   447      27.795  40.723  -6.535  1.00  0.00
ATOM   3928  CB  TYR   447      25.799  40.318  -9.223  1.00  0.00
ATOM   3929  CG  TYR   447      24.783  41.437  -9.322  1.00  0.00
ATOM   3930  CD1 TYR   447      24.138  41.703 -10.532  1.00  0.00
ATOM   3931  CD2 TYR   447      24.480  42.213  -8.203  1.00  0.00
ATOM   3932  CE1 TYR   447      23.202  42.734 -10.622  1.00  0.00
ATOM   3933  CE2 TYR   447      23.543  43.245  -8.291  1.00  0.00
ATOM   3934  CZ  TYR   447      22.907  43.502  -9.500  1.00  0.00
ATOM   3935  OH  TYR   447      21.986  44.517  -9.587  1.00  0.00
ATOM   3936  H   LYS   448      26.281  42.967  -8.052  1.00  0.00
ATOM   3937  N   LYS   448      26.705  42.548  -7.265  1.00  0.00
ATOM   3938  CA  LYS   448      26.679  43.283  -5.918  1.00  0.00
ATOM   3939  C   LYS   448      25.708  42.481  -4.956  1.00  0.00
ATOM   3940  O   LYS   448      25.557  42.843  -3.791  1.00  0.00
ATOM   3941  CB  LYS   448      26.203  44.732  -6.060  1.00  0.00
ATOM   3942  CG  LYS   448      27.165  45.559  -6.915  1.00  0.00
ATOM   3943  CD  LYS   448      26.746  47.029  -6.932  1.00  0.00
ATOM   3944  CE  LYS   448      27.715  47.856  -7.776  1.00  0.00
ATOM   3945  NZ  LYS   448      27.342  49.294  -7.713  1.00  0.00
ATOM   3946  H   LEU   449      25.413  41.180  -6.431  1.00  0.00
ATOM   3947  N   LEU   449      25.079  41.380  -5.524  1.00  0.00
ATOM   3948  CA  LEU   449      24.041  40.539  -4.947  1.00  0.00
ATOM   3949  C   LEU   449      24.413  39.838  -3.663  1.00  0.00
ATOM   3950  O   LEU   449      23.540  39.523  -2.857  1.00  0.00
ATOM   3951  CB  LEU   449      23.628  39.512  -6.005  1.00  0.00
ATOM   3952  CG  LEU   449      22.502  38.587  -5.528  1.00  0.00
ATOM   3953  CD1 LEU   449      21.221  39.387  -5.308  1.00  0.00
ATOM   3954  CD2 LEU   449      22.231  37.503  -6.571  1.00  0.00
ATOM   3955  H   ILE   450      26.345  39.890  -4.106  1.00  0.00
ATOM   3956  N   ILE   450      25.713  39.573  -3.417  1.00  0.00
ATOM   3957  CA  ILE   450      26.206  38.907  -2.294  1.00  0.00
ATOM   3958  C   ILE   450      26.005  39.847  -1.213  1.00  0.00
ATOM   3959  O   ILE   450      26.481  40.978  -1.284  1.00  0.00
ATOM   3960  CB  ILE   450      27.697  38.514  -2.388  1.00  0.00
ATOM   3961  CG1 ILE   450      27.904  37.458  -3.479  1.00  0.00
ATOM   3962  CG2 ILE   450      28.181  37.939  -1.055  1.00  0.00
ATOM   3963  CD1 ILE   450      29.384  37.233  -3.769  1.00  0.00
ATOM   3964  H   LYS   451      25.025  38.371  -0.269  1.00  0.00
ATOM   3965  N   LYS   451      25.293  39.320  -0.227  1.00  0.00
ATOM   3966  CA  LYS   451      24.886  40.148   0.964  1.00  0.00
ATOM   3967  C   LYS   451      25.841  39.747   2.083  1.00  0.00
ATOM   3968  O   LYS   451      26.129  38.564   2.253  1.00  0.00
ATOM   3969  CB  LYS   451      23.436  39.912   1.396  1.00  0.00
ATOM   3970  CG  LYS   451      23.054  40.791   2.588  1.00  0.00
ATOM   3971  CD  LYS   451      21.555  40.698   2.870  1.00  0.00
ATOM   3972  CE  LYS   451      21.181  41.545   4.086  1.00  0.00
ATOM   3973  NZ  LYS   451      19.718  41.453   4.338  1.00  0.00
ATOM   3974  H   VAL   452      26.009  41.686   2.738  1.00  0.00
ATOM   3975  N   VAL   452      26.344  40.769   2.882  1.00  0.00
ATOM   3976  CA  VAL   452      27.342  40.529   3.921  1.00  0.00
ATOM   3977  C   VAL   452      26.871  41.206   5.144  1.00  0.00
ATOM   3978  O   VAL   452      27.681  41.682   5.936  1.00  0.00
ATOM   3979  CB  VAL   452      28.745  41.048   3.534  1.00  0.00
ATOM   3980  CG1 VAL   452      29.284  40.286   2.324  1.00  0.00
ATOM   3981  CG2 VAL   452      28.684  42.534   3.182  1.00  0.00
ATOM   3982  H   MET   453      24.843  41.060   4.777  1.00  0.00
ATOM   3983  N   MET   453      25.569  41.299   5.401  1.00  0.00
ATOM   3984  CA  MET   453      25.231  41.798   6.735  1.00  0.00
ATOM   3985  C   MET   453      23.878  41.318   7.440  1.00  0.00
ATOM   3986  O   MET   453      22.807  41.842   7.140  1.00  0.00
ATOM   3987  CB  MET   453      25.245  43.325   6.619  1.00  0.00
ATOM   3988  CG  MET   453      24.991  43.991   7.970  1.00  0.00
ATOM   3989  SD  MET   453      25.222  45.781   7.880  1.00  0.00
ATOM   3990  CE  MET   453      24.836  46.196   9.590  1.00  0.00
ATOM   3991  H   SER   454      24.939  39.919   8.499  1.00  0.00
ATOM   3992  N   SER   454      24.062  40.344   8.338  1.00  0.00
ATOM   3993  CA  SER   454      22.855  39.886   9.144  1.00  0.00
ATOM   3994  C   SER   454      22.554  40.708  10.330  1.00  0.00
ATOM   3995  O   SER   454      21.448  40.639  10.863  1.00  0.00
ATOM   3996  CB  SER   454      23.079  38.432   9.563  1.00  0.00
ATOM   3997  OG  SER   454      24.117  38.358  10.529  1.00  0.00
ATOM   3998  H   LYS   455      24.416  41.677  10.269  1.00  0.00
ATOM   3999  N   LYS   455      23.572  41.522  10.758  1.00  0.00
ATOM   4000  CA  LYS   455      23.363  42.167  11.981  1.00  0.00
ATOM   4001  C   LYS   455      22.119  43.104  12.107  1.00  0.00
ATOM   4002  O   LYS   455      21.436  43.087  13.129  1.00  0.00
ATOM   4003  CB  LYS   455      24.644  42.948  12.289  1.00  0.00
ATOM   4004  CG  LYS   455      24.608  43.559  13.690  1.00  0.00
ATOM   4005  CD  LYS   455      23.998  44.960  13.654  1.00  0.00
ATOM   4006  CE  LYS   455      23.929  45.555  15.060  1.00  0.00
ATOM   4007  NZ  LYS   455      23.351  46.924  15.004  1.00  0.00
ATOM   4008  H   LEU   456      22.488  43.970  10.249  1.00  0.00
ATOM   4009  N   LEU   456      21.864  43.909  11.012  1.00  0.00
ATOM   4010  CA  LEU   456      20.600  44.705  10.989  1.00  0.00
ATOM   4011  C   LEU   456      20.734  45.454   9.587  1.00  0.00
ATOM   4012  O   LEU   456      21.736  45.253   8.878  1.00  0.00
ATOM   4013  CB  LEU   456      20.453  45.729  12.118  1.00  0.00
ATOM   4014  CG  LEU   456      19.061  46.369  12.163  1.00  0.00
ATOM   4015  CD1 LEU   456      18.013  45.323  12.537  1.00  0.00
ATOM   4016  CD2 LEU   456      19.028  47.489  13.201  1.00  0.00
TER
ENDMDL
